# Supplementary material for: Pediatric glioma immune profiling identifies TIM3 as a therapeutic target in BRAF fusion pilocytic astrocytoma
Source: J Clin Invest. 2024 Aug 13;134(19):e177413. doi: 10.1172/JCI177413 (PMC11444160; doi:10.1172/JCI177413)
Supplement: Supporting data values [file jci-134-177413-s015.xlsx]

## Sheet: Figure 1
	H3F3A																																							IDH MT
B cells	0.06815	0.07803	0.094954	0.050434	0.077142	0.080799	0.057214	0.059942	0.111833	0.065669	0.08005	0.10391	0.081086	0.094434	0.094434	0.065358	0.097349	0.086169	0.079898	0.118161	0.095634	0.05278	0.073203	0.09563	0.083984	0.098411	0.080973	0.079623	0.072221	0.084885	0.06196	0.069264	0.098742	0.078999	0.053113	0.067095	0.093111	0.099389	0.048878	0.069359	0.087448	0.076516	0.091786	0.081656	0.068112	0.067496	0.080627	0.06152	0.09134
Macrophages M1	0	0	0	0.038694	0	0	0.01173	0.019172	0	0	0	0.006437	0.054767	0	0.036223	0.0042	0	0	1.67e-05	0	0	0	0.023358	0.027223	0	0.027679	0.038676	0.006402	0	0	0.006974	0.015875	0.015734	0.002786	0	0	0	0	0	0.010169	0	0.002352	0.021099	0.008857	0	0.013879	0.012238	0.005423	0.004375
Macrophages M2	0.013383	0.038459	0.020133	0.010187	0.010637	0.025286	0.075325	0.022311	0.005691	0.041401	0.028917	0.052331	0.044894	0.035432	0.062971	0.026865	0.028071	0.02877	0.038694	0.031031	0.010473	0.008771	0.050491	0.116609	0.024328	0.033646	0.043987	0.039163	0.005471	0.015285	0.01958	0.014717	0.042763	0.02843	0.002093	0.020073	0.032573	0.022972	0.042325	0.03003	0.028427	0.049469	0.066154	0.020908	0.027862	0.072844	0.013417	0.01499	0.018198
Monocytes	0.082725	0.099476	0.031619	0.062723	0.060879	0.020543	0	0	0.049925	0	0.051252	0.04528	0	0.068874	0	0.061591	0.034176	0.023713	0.024458	0.082308	0.027234	0.053138	0	0	0.005619	0.00154	0.021545	0.059989	0.114221	0.042927	0.048791	0.134247	0.019503	0.042976	0.090964	0.018031	0	0.058678	0.020447	0.006131	0.044156	0	0	0.055444	0	0	0.024841	0.099295	0.04741
Neutrophils	0	0	0	0	0	0	0	0.26854	0	0.235657	0	0	0	0	0	0	0	0	0	0	0	0	0	0	0	0.081048	0	0.016126	0	0	0	0	0	0	0	0.017317	0.147801	0	0	0.106377	0.001716	0	0.022471	0	0	0	0	0	0
NK cells	0.051934	0.050988	0.065797	0.058816	0.055835	0.052412	0.097427	0.052474	0.035634	0.025017	0.054652	0.071005	0.053012	0.071476	0.036534	0.07176	0.071966	0.043339	0.060752	0.035396	0.065834	0.050762	0.057448	0.04836	0.027935	0.074518	0.052029	0.076419	0.068831	0.107299	0.042045	0.046113	0.049864	0.090203	0.045744	0.040853	0.047883	0.041223	0.096461	0.059982	0.052956	0.050825	0.050808	0.061137	0.073099	0.047917	0.079919	0.084335	0.070948
T cells CD4	0	0	0	0	0	0	0	0	0	0	0	0	0	0	0	0	0	0	0	0	0	0	0	0	0	0.090396	0	0	0	0	0	0	0.022987	0	0	0.031769	0.020894	0	0	0.020548	0	0	0	0	0	0	0	0	0
T cells CD8	0	0	0	0	0	0	0	0.027258	0	0.000977	0	0	0	0	0	0	0	0	0	0.006605	0	0	0	0	0	0.024473	0	0	0	0	0	0	0	0	0	0	0.003377	0	0	0.024474	0	0	0	0	0	0	0	0	0
Tregs	0.00254	0	0	0	0	0	0	0.002835	0	0.014562	0	0	0.005177	0	0	0	0	0	0	0	0.016479	0	0	0.008514	0	0.015501	0.001862	0	0	0	0.015809	0	0.003199	0	0	0.007795	0.053916	0	0	0.024652	0.00976	0.015085	0.019405	0	0	0.00942	0	0	0
Dendritic cells	0.031019	0.075035	0.066318	0.101586	0.064572	0.051761	0.182386	0.050751	0.060094	0.017502	0.117142	0.075715	0.099927	0.060532	0.077212	0.083534	0.10904	0.048979	0.072286	0.038893	0.097554	0.062965	0.061448	0.066609	0.059224	0.087265	0.097508	0.069156	0.042808	0.111348	0.057389	0.010382	0.080899	0.114981	0.027747	0.079177	0.085183	0.047785	0.187593	0.042596	0.064684	0.080857	0.099167	0.070141	0.137049	0.1229	0.125641	0.107883	0.075557
TMB	3	4	5	6	2	5	6	1	4	5	96	3	3	1	3	4	4	5	5	3	5	5	3	3	3	3	4	5	3	4	4	5	4	5	7	5	3	4	5	5	1	25	4	4	2	3	4	2
IFN	-0.62217	-0.61364	-0.89406	-0.61549	-0.56513	-0.84271	-0.37193	-0.51083	-0.72838	-0.35751	-0.54417	-0.60129	-0.61827	-0.74778	-0.66392	-0.59512	-0.56354	-0.81474	-0.69851	-0.84878	-0.76392	-0.70018	-0.61001	-0.55852	-0.65328	-0.50937	-0.7275	-0.4843	-0.79693	-0.96614	-0.61576	-0.54844	-0.65422	-0.58313	-0.93211	-0.67175	-0.45185	-0.85211	-0.56665	-0.73316	-0.53977	-0.72223	-0.28457	-0.67652	-0.68599	-0.52214	-0.69119	-0.7963	-0.49804
RSRD	0.191939	0.030268	0.028815	0.164561	0.153302	0.026636	-0.0399	-0.20203	0.085006	-0.16574	0.036315	-0.06378	-0.04608	-0.03818	-0.00196	0.168712	0.123704	0.158626	0.184693	0.202368	0.132821	0.184274	-0.04696	-0.12152	0.32334	-0.1951	-0.08811	-0.18205	0.070188	-0.05281	0.160979	0.134375	-0.03031	0.079698	0.312594	-0.02761	-0.14406	0.071101	0.169579	-0.18651	0.06351	-0.02359	-0.17747	6.01e-05	0.102606	-0.01023	0.036765	0.019121	0.090022
CD86	2.29238	13.545	10.3642	2.57421	3.47936	5.75209	12.9391	7.70194	0.805521	9.67708	10.6915	22.981	29.3208	9.00101	11.7409	5.22069	2.13941	0.684328	2.39208	2.9368	1.86095	1.7455	5.88483	27.9266	0.503455	20.2012	14.8896	17.753	5.87751	2.04542	4.60098	8.23885	8.82737	5.19777	0.33487	5.94696	12.5736	4.08563	4.5589	29.5523	4.4036	5.47945	28.7114	8.24891	5.85072	18.2171	9.56789	8.99244	7.32016
HAVCR2	4.49991	73.1315	34.9459	17.6003	14.5146	18.1004	52.0585	27.5999	28.0373	15.4066	49.073	119.444	45.7665	20.0649	38.249	21.0327	14.6321	3.66181	9.71067	10.5532	5.76757	7.24195	28.8276	61.054	1.41338	10.06	48.4719	47.9677	21.9293	4.91921	16.8045	36.4177	50.7062	37.3266	2.40334	17.5056	25.0983	17.5963	20.4907	50.8279	14.1837	21.5634	111.822	36.6994	17.979	39.6654	41.7715	21.1919	26.9827
IDO1	0.681459	0	0.772104	0.058064	0.219189	0.192316	0.454571	3.73575	0	3.69136	0	2.93901	0.912982	0.126848	0.146468	0.018999	0	0	0.027836	0	0	0	0.236696	1.3698	0	15.3456	0.382486	10.4206	0	0.039468	0	0.14805	0.306398	0.046967	0	0.800321	1.61828	0.038071	0	8.93273	0.344254	0.689711	2.98814	0	0	0.202179	0.180986	0.802487	0.505846
PDCD1	0	0.044741	0.287073	0	0.35235	0	0	28.9143	0.37472	0.573616	0.171036	1.08892	0.505013	0.660692	0.138698	0.26977	0	0	0	0	1.14043	0.06136	0.163209	0.486102	0	22.8893	1.12001	1.23993	0	0.187073	0.293276	0.117156	0	0.386956	0.475446	0	0	0.137738	0.525325	2.25828	0	0	0.81249	0.061952	0	0.77298	0.082413	1.07011	0
LAG3	1.71619	0.33455	2.24632	0.024725	0.47563	0.311447	0.62247	6.63887	0.94786	1.54638	0.343935	1.87965	1.00611	0.865791	0.359011	0.318823	0.138629	0.121566	0.214663	0.329099	0.138476	0.193783	0.380856	1.00589	0.277642	10.0638	0.902497	1.29036	0.186591	3.85851	0.366769	0.575897	0.753408	0.046797	0.15163	0.993842	1.58475	0.634838	0.349649	3.65476	0.861642	0.815359	3.7003	0.046572	0.067031	1.02265	0.368129	0.452376	0.48995
CTLA4	0.30613	0.048142	2.65492	0.327661	0.149208	0.185237	0.257883	2.09146	0	2.56248	0.162113	0.10742	0.58363	0.072013	0.124764	0.572538	0.363155	0.283297	0.416655	0	0.062126	0.018899	0.751956	2.35828	0.70841	11.5505	0.420861	1.61451	0.090264	1.85491	0	0.107615	0.290613	0.176645	0	0	2.93574	0.501029	0.198557	14.9381	2.39813	0.678956	7.2143	0	0	0.930433	1.11584	0.412213	0
CD274	0.942205	3.78554	6.27895	3.99891	0.975412	2.8176	7.35771	8.77833	1.53704	28.1698	3.91318	5.32225	7.22751	2.14545	1.23024	1.91341	1.86893	0.151872	1.86135	0.95161	0.845669	0.118068	2.74802	11.3215	1.03382	25.7238	10.9159	21.4448	1.2022	6.82583	0.654442	2.41819	4.77144	2.30144	0.753627	6.38988	4.66639	3.58091	1.58786	64.4683	5.159	2.33284	21.8639	2.07629	1.99304	9.36672	2.5953	2.15378	2.56528
[truncated: 201 more columns]

## Sheet: Figure 3A
PA vs ANB			PA vs HGG
PValue	LogFC		Pvalue	logFC
5.36502e-06	-7.50611		0.000139008	-6.02896
6.17404e-06	-7.59764		0.000175604	-5.97471
6.1959e-06	-7.89361		0.000320105	-5.67594
6.2827e-06	-7.88031		0.000618499	-5.12523
6.3337e-06	-7.30337		0.000669588	-5.24801
6.36456e-06	-7.86637		0.000709775	-5.03794
6.86902e-06	-7.25251		0.00107002	-5.21313
7.5468e-06	-7.18762		0.00152616	-4.84042
8.12034e-06	-7.12828		0.00160307	-5.00753
8.83075e-06	-7.041		0.00285803	-4.56841
9.35799e-06	-6.94244		0.00395969	-4.55646
1.03594e-05	-6.87095		0.00534258	-4.28651
1.17997e-05	-6.80542		0.00584107	-4.23428
6.37173e-05	-7.50986		0.00603978	-4.16639
6.69031e-05	-7.15777		0.00739863	-3.96561
7.18811e-05	-6.63961		0.00768403	6.17888
7.47561e-05	-6.80121		0.00772149	6.11708
7.97037e-05	-6.95745		0.00772968	6.11576
8.64671e-05	-6.52015		0.00773239	5.52622
0.000201996	-6.23512		0.00782096	5.58226
0.000264988	-6.07336		0.00784136	5.48103
0.000335605	-5.84429		0.00785495	5.60277
0.000394854	-5.8093		0.00789033	5.47116
0.000399213	-6.22197		0.00790564	5.44157
0.00090187	-5.56262		0.00791771	5.45519
0.00298371	-4.80055		0.00793047	5.43522
0.00318799	-4.77341		0.00794011	5.43148
0.00427621	-4.6937		0.00799341	5.63132
0.00504985	-4.64778		0.00802192	5.42309
0.00828612	-4.35907		0.00802443	5.41916
0.00881023	-4.23646		0.00813329	5.96382
0.0114519	-4.22759		0.00814812	5.72567
0.0375469	-3.38608		0.00815844	5.7362
0.0385825	-3.37848		0.00815991	5.73668
0.0395971	6.64068		0.00816633	5.74452
0.0408145	6.56121		0.00817079	5.39963
0.0444254	6.28661		0.00818646	5.76892
0.0444421	6.2847		0.0081925	5.75436
0.0446626	6.25635		0.00819325	5.39684
0.0450118	6.21651		0.00823466	5.39486
0.0451377	6.20185		0.00825094	5.79131
0.0453623	5.92396		0.00825432	5.39018
0.0454347	5.94385		0.0082666	5.9218
0.0455515	5.88435		0.00828239	5.91719
0.0456141	5.87774		0.00829483	5.81838
0.0456152	5.97892		0.00834875	5.38229
0.0456229	5.87549		0.00834875	5.38229
0.0456439	6.14446		0.00835294	5.84536
0.0456441	5.87241		0.00839283	5.87362
0.0456725	5.99952		0.00844579	5.36907
0.0457027	6.00278		0.00863452	5.35193
0.0457315	5.85693		0.00866706	5.34519
0.0460728	5.83247		0.00867512	5.34758
0.0461581	5.37127		0.00867756	5.34853
0.0462786	5.36041		0.00870882	5.34109
0.0463104	5.37743		0.00874172	5.34014
0.0463242	5.3844		0.00905214	5.30485
0.0463406	5.36293		0.00920165	5.29313
0.0463603	5.80892		0.00951353	5.27052
0.0463959	5.36498		0.00956713	5.26694
0.0465233	5.39116		0.00980852	5.25113
0.0465641	5.37496		0.0098735	5.24705
0.0465786	5.34372		0.0100439	5.23392
0.0466477	5.39065		0.0100904	5.23088
0.046811	5.33694		0.010196	5.22488
0.0468722	5.33017		0.0102319	5.22271
0.0468963	5.32558		0.0102364	5.2218
0.04691	5.33032		0.0102748	5.21869
0.04705	5.75726		0.0111083	5.1632
0.0470789	5.31798		0.0113505	5.1379
0.0470943	5.75128		0.0114293	5.13154
0.0470989	5.3159		0.0115409	5.12245
0.0471755	5.44884		0.0117043	5.10525
0.0472217	5.31418		0.0118964	5.08754
0.0472419	5.74522		0.0119366	5.08837
0.0473391	5.30517		0.0122379	4.90743
0.0473606	5.45067		0.012302	4.96816
0.0473717	5.44612		0.0123031	4.88763
0.0473818	5.73204		0.0123036	4.95949
0.0473939	5.30198		0.0123155	4.92711
0.0474501	5.73277		0.0123161	4.98568
0.0474635	5.45592		0.0123287	4.90349
0.0474677	5.45811		0.0123294	4.93643
0.0474681	5.72689		0.0123295	4.98807
0.0474782	5.45712		0.0123313	4.9095
0.0475173	5.44319		0.0123411	5.05285
0.0475218	5.72216		0.012347	4.9895
0.047525	5.7234		0.0123508	4.91519
0.0475837	5.46734		0.0123574	4.89379
0.0476737	5.47136		0.0123634	5.01618
0.0477265	5.2885		0.0123645	4.95028
0.0477553	5.68722		0.0123674	4.88959
0.0477696	5.69331		0.0123685	4.95438
0.0478231	5.68166		0.012373	5.02379
0.0478624	5.54652		0.0123742	4.93566
0.0478634	5.6662		0.0123764	5.01534
0.047882	5.52484		0.0123974	4.99784
0.0478886	5.48959		0.0124018	4.86434
0.0478893	5.51555		0.0124108	4.97804
0.0478991	5.569		0.0124135	4.86465
0.0479317	5.27929		0.0124268	5.03881
0.0479329	5.65775		0.012437	4.99997
0.0479387	5.53969		0.0124506	5.02063
0.0479403	5.56352		0.0124557	5.01233
0.0479579	5.55119		0.0124612	5.02622
0.0479902	5.53871		0.0124916	5.0069
0.0480028	5.62605		0.0125247	4.83812
0.048005	5.56802		0.01257	4.8196
0.0480056	5.57127		0.0125866	4.81256
0.0480363	5.55882		0.0126296	4.80354
0.0480528	5.27405		0.0126353	4.8271
0.0481058	5.60312		0.0126885	4.81642
0.0481096	5.60753		0.0126941	4.81238
0.048143	5.27263		0.0127084	4.78632
0.0482303	5.2691		0.0127221	4.78576
0.048264	5.2667		0.0128111	4.76647
0.0482921	5.26849		0.012815	4.78533
0.0483316	5.26621		0.0128497	4.76967
0.0484005	5.25999		0.0128587	4.75032
0.0485264	5.25701		0.0128721	4.76358
0.0485388	5.25582		0.0129	4.76627
0.04861	5.25038		0.0129512	4.72365
0.0487154	5.24903		0.0129614	4.72018
0.0487409	5.24607		0.0130133	4.7289
0.0487729	5.24347		0.0130183	4.71361
0.0487766	5.2444		0.0130516	4.70013
0.0487806	5.24339		0.0130568	4.69547
0.048876	5.24135		0.0131265	4.70387
0.0489968	5.23578		0.0131497	4.67486
0.0490906	5.22975		0.0132	4.68507
0.0492385	5.22333		0.0132858	4.63824
0.0493778	5.21518		0.0133232	4.63014
0.0493778	5.21518		0.0133659	4.63062
0.0495083	5.20666		0.0134112	4.61608
0.0495254	5.20808		0.0134678	4.61071
0.0496097	5.20241		0.0135967	4.59373
0.0497106	5.19711		0.0136807	4.58084
0.0497798	5.19474		0.0137195	4.57722
0.0500355	5.18021		0.0139108	4.56724
0.0500428	5.18008		0.0140646	4.53597
0.0501043	5.18241		0.0142263	4.51298
0.0501075	5.1827		0.0142263	4.51298
0.0502961	5.17265		0.0142314	4.51487
0.0504238	5.1676		0.0142913	4.50487
0.0504384	5.16206		0.0143669	4.49669
0.0507117	5.15411		0.0143739	-3.62192
0.0507382	5.15238		0.0145036	4.49238
0.0508202	5.14871		0.0150218	4.41871
0.0508267	5.14108		0.0152963	4.40192
0.0510177	5.13271		0.0153004	4.39774
0.0510746	5.1359		0.015355	4.38211
0.0512304	5.12666		0.0156065	4.35282
0.0512652	5.12985		0.015641	4.34889
0.0513948	5.11554		0.0158249	4.32931
0.0516595	5.10817		0.0158751	4.32445
0.0519259	5.09369		0.0159201	4.31868
0.052001	5.08555		0.0159382	4.31588
0.0520116	5.09141		0.0159687	4.31505
0.052153	5.08024		0.0161137	4.29776
0.0522572	5.07955		0.0163522	4.27631
0.0524128	5.06502		0.0165437	4.24571
0.0525038	5.06644		0.0166793	4.22974
0.0525321	5.05654		0.0169509	4.205
0.0525393	5.06652		0.0173438	4.15909
0.0527403	5.05199		0.0180696	4.08597
0.0528689	5.04606		0.0184392	4.04722
0.0529346	5.03929		0.0184585	4.04663
0.0529551	5.03739		0.0188894	4.00732
0.0529762	5.02984		0.0223157	-3.37921
0.0530345	5.02858		0.0283153	-3.40681
0.0530384	5.02969		0.0424475	4.56139
0.0530609	5.03895		0.044422	4.17195
0.0530702	5.03137		0.0446064	4.16413
0.0531948	5.02895		0.0461882	4.09229
0.0532665	5.01691		0.0475174	4.28866
0.0533835	5.01479		0.0488529	4.07116
0.0534021	5.01318		0.049843	4.03274
0.0535098	5.00649		0.052683	-2.99013
0.0535529	4.99668		0.0536351	3.94357
0.0536527	5.00177		0.0540913	3.93575
0.0536881	4.98828		0.055042	3.91905
0.0537153	4.99406		0.0592332	3.87262
0.0538123	4.97537		0.0597947	3.849
0.0538353	4.9827		0.0696335	3.72479
0.0538353	4.9827		0.0722131	3.66725
0.0539009	4.97859		0.0768992	3.91673
0.0539214	4.98182		0.0779636	3.58109
0.0539405	4.98257		0.0785534	3.5553
0.0539419	4.98337		0.0810471	3.46184
0.05416	4.95601		0.085001	3.27602
0.0541985	4.95555		0.0860656	3.34148
0.0542267	4.96175		0.113456	2.91512
0.0543099	4.93757		0.113695	2.86959
0.0543685	4.93511		0.115518	2.84415
0.0543731	4.93684		0.118953	3.08306
0.0543776	4.95412		0.130264	3.00426
0.0544875	4.9369		0.132173	2.99349
0.0545429	4.91693		0.138608	2.5866
0.054579	4.93412		0.146045	2.87611
0.0546059	4.92621		0.169065	2.53504
0.0546241	4.92199		0.178221	2.58885
0.0546966	4.92268		0.187842	-2.05161
0.0547119	4.92579		0.189585	2.36686
0.0547416	4.90469		0.216934	2.30194
0.0548299	4.90503		0.218526	2.29302
0.0548901	4.90094		0.249954	2.10705
0.0549586	4.88893		0.26585	2.05069
0.0549702	4.88393		0.284167	1.89645
0.0550135	4.90329		0.305507	1.90744
0.0550205	4.8799		0.406335	1.49194
0.0550312	4.88867		0.419629	1.39911
0.0550758	4.88978		0.431421	1.42481
0.0551572	4.87812		0.444191	1.35561
0.0551606	4.89067		0.530023	1.17461
0.0552688	4.87895		0.573254	-0.895481
0.0552763	4.86141		0.622417	0.862993
0.0552922	4.88604		1.15176823248798e-05	-6.98044
0.0553068	4.86224		1.32138419103317e-05	-7.18866
0.0554189	4.85516		1.33726247420652e-05	-7.26144
0.0554543	4.85537		1.48520335703836e-05	-6.67387
0.0554947	4.86043		1.57241117232367e-05	-6.65239
0.0555642	4.85528		2.87686957315597e-05	-6.46479
0.0555643	4.8473		3.04940213185766e-05	-6.4431
0.0555718	4.85118		3.35257215281323e-05	-6.2667
0.0556901	4.84389		3.49723364442669e-05	-6.17287
0.0559388	4.83673		3.76584016096824e-05	-6.05683
0.0559388	4.83995
0.0560453	4.83889
0.0560758	4.8296
0.0564068	4.81232
0.0564083	4.81677
0.0564168	4.8107
0.0564964	4.80719
0.0565009	4.80875
0.0566211	4.80388
0.0566746	4.80583
0.0567504	4.79753
0.0568395	4.7986
0.056882	4.7943
0.0569181	4.79365
0.0570581	4.78628
0.057129	4.78755
0.0571603	4.78581
0.057248	4.78263
0.057555	4.77099
0.0578146	4.76776
0.0578809	4.7568
0.0581478	4.75009
0.0582336	4.74673
0.0582385	4.74523
0.0585487	4.73777
0.0585603	4.73578
0.0586715	4.73311
0.0587039	4.73194
0.058748	4.73385
0.0587767	4.73281
0.0588045	4.73171
0.058817	4.72953
0.0592796	4.71973
0.0593681	4.71857
0.0597337	4.71001
0.0597651	4.70929
0.0601912	4.70018
0.0611993	4.68065
0.0612136	4.68032
0.0612921	4.67867
0.0618376	4.66799
0.0618394	4.66766
0.0622481	4.6599
0.0624045	4.65698
0.0624919	4.65537
0.062832	4.64887
0.0628521	4.64925
0.06311	4.64435
0.0631191	4.64391
0.063262	4.64121
0.0635708	4.63569
0.0636367	4.63482
0.0638844	4.62984
0.0641277	4.62559
0.0643996	4.62094
0.0643996	4.62093
0.0644278	4.62006
0.0647841	4.6139
0.0649225	4.611
0.0649961	4.6095
0.0650226	4.60973
0.0652019	4.60662
0.0654642	4.602
0.0658018	4.59536
0.0659808	4.59206
0.0661306	4.59035
0.0662707	4.58756
0.0663108	4.58717
0.0668094	4.57827
0.0669262	4.57668
0.067276	4.56946
0.0673166	4.56901
0.0675068	4.56625
0.0676542	4.56396
0.0677215	4.56273
0.0684003	4.55134
0.0684558	4.55
0.0686305	4.54687
0.0687412	4.54538
0.0691374	4.5387
0.0695519	4.5318
0.0696543	4.52999
0.0710526	4.50586
0.0721024	4.48952
0.0723048	4.48562
0.0723626	4.48496
0.0730243	4.47395
0.0735928	4.46505
0.0737651	4.46246
0.0738352	4.46058
0.0738757	4.46055
0.0739026	4.45949
0.0744645	4.4512
0.0746313	4.44865
0.0750999	4.44066
0.0751407	4.44
0.0751441	4.44018
0.0751736	4.4396
0.0757912	4.42771
0.0762665	4.41879
0.0770361	4.40412
0.0770942	4.40348
0.078335	4.38005
0.0785896	4.37537
0.0790555	4.36677
0.0792213	4.36434
0.0798675	4.35231
0.0806898	4.33721
0.0821673	4.31169
0.0828329	4.29934
0.0833531	4.29023
0.0838721	4.28126
0.0839332	4.28044
0.0839776	4.28004
0.0845896	-2.86175
0.0862864	4.24036
0.0866263	4.23493
0.0867262	4.23316
0.0885314	4.20339
0.0893126	4.19071
0.0915326	4.15527
0.0922987	4.14338
0.0926282	4.13825
0.0978228	4.05936
0.0980466	4.05604
0.100829	4.01568
0.172465	3.69723
0.175365	3.63626
0.180343	3.49031
0.181743	3.42711
0.182522	3.41531
0.183124	3.36371
0.185329	3.30421
0.191346	3.24334
0.191687	3.23918
0.196489	3.18911
0.198488	3.17081
0.203018	3.12416
0.205885	3.09324
0.213333	3.022
0.215287	3.0324
0.216607	2.98883
0.21946	2.96305
0.222498	2.9306
0.228659	2.85846
0.230505	2.84701
0.232873	2.81444
0.236031	2.79231
0.236487	2.78834
0.240659	2.74888
0.242416	2.73913
0.242723	2.73598
0.245063	2.71667
0.258788	2.63534
0.260412	2.62617
0.273528	2.55761
0.275803	2.72308
0.284673	2.50209
0.286554	2.49281
0.286554	2.49241
0.287608	2.54216
0.296096	2.43977
0.297324	2.43975
0.301386	2.40784
0.311305	2.36154
0.314491	2.34553
0.324592	-1.70553
0.324783	2.30181
0.331389	2.23953
0.33669	2.24384
0.344913	2.15746
0.345761	2.15451
0.360455	-1.62207
0.367714	2.18089
0.378748	1.9576
0.383602	-1.52065
0.395937	1.87081
0.400882	1.90436
0.403324	1.83835
0.403856	1.8865
0.409616	1.81271
0.411101	1.80771
0.41267	1.89198
0.420929	-1.41792
0.426562	1.78024
0.428186	1.77233
0.432921	1.72642
0.435999	1.71553
0.439342	1.71775
0.468176	1.58935
0.489939	1.489
0.495453	1.59297
0.497659	1.48771
0.500113	1.46943
0.516477	1.42826
0.518796	1.48328
0.528402	-1.12568
0.528468	1.43599
0.53314	1.3696
0.543242	1.40976
0.576556	1.18024
0.597089	1.1108
0.600113	1.11866
0.632164	1.01432
0.635737	1.00562
0.643558	0.980197
0.671053	0.986359
0.683777	0.860876
0.753236	0.644887
0.768298	0.604118
0.772417	0.578944
0.786188	0.555239
0.830056	-0.404285
0.84332	0.432706
0.84955	0.379874
0.853692	-0.359187
0.858258	-0.341918
0.947514	0.129621
0.958375	-0.103249
0.968052	-0.079667
0.979037	-0.0517942

## Sheet: Figure 3E
% of TIM3+ cells
ANB	PA
0.85796	19.0023
0.46114	15.2185
4.98609	24.99
	17.9316
	10.8409
	18.7351
	14.4271
	27.7534

## Sheet: Figure 3F
CD11c+	P2RY12+	CD163+	GFAP+	CD3+
74.7815	27.2245	1.5477	1.5477	2.66637
60.3074	16.8914	2.76633	2.76633	2.16556
66.355	19.8263	21.4089	21.4089	1.25785
76.7173	47.5266	8.32011	8.32011	0.725459
83.4355	76.6764	6.45742	6.45742	1.09002
81.9258	49.5949	10.1558	10.1558	0.21608
75.1467	73.4063	1.81004	1.81004	0.417703
37.9796	44.6742	1.00661	1.00661	1.3246

## Sheet: Figure 3I
% of P2RY12 CD3				% of P2RY12 CD3 CD4					% of P2RY12 CD3 CD8				% of P2RY12 CD3 NKG7				% of P2RY12 CD3 TIM3
ANB	PA			ANB	PA				ANB	PA			ANB	PA			ANB	PA
0	6.45797			0	2.60508				0	2.73643			0	2.36427			0	4.88179
4.47761	3.69181			2.98507	1.92616				1.49254	1.76565			1.49254	1.44462			1.49254	3.37079
3.74847	4.98599			1.02249	1.96078				3.47648	2.68908			1.63599	2.07283			1.43149	4.81793
	7.49465				2.89079					2.56959				1.82013				4.92505
	17.8141				6.0241					6.36833				7.91738				13.9415
	6.19469				2.21239					1.76991				0.884956				3.9823
	13.5977				5.66572					6.23229				6.79887				3.11615
	13.4382				3.71694					8.79199				5.57541				12.366

## Sheet: Figure 4B
Lymphoid
Healthy	7905.07	8140.24	8026.48
PBMCs	8587.79	8146.59	7708.03	7698.1	8022.99	8220.34
TICs	9421.99	10704.5	9912.44	10094.3	9924.12	10323.1
Myeloid
Healthy	8767.42	9157.41	8837.1
PBMCs	10840.3	9718.25	8076.42	9032.72	9030.26	10375.9
TICs	11221.3	15064.1	15761.6	11638.7	16917.8	13280.9

## Sheet: Figure 4C
Lymphocytes
IgG	anti-PD1	anti-TIM3
0.378855	2.76753	2.38911
0.25646	2.45615	2.81542
0.30564	2.22489	3.15979
Myeloid
12.7156	11.3581	22.3602
9.45124	14.1543	26.1572
10.1542	12.5482	28.1714

## Sheet: Figure 5M
logFC	PValue	ident
1.63133	0.280243	MG-Inflam
0.625546	0.688235	MG-Inflam
-1.22268	0.378381	cDC2
0.0934735	0.949549	MG-Phago
0.130986	0.906361	MG-Phago
1.05846	0.50539	MG-Inflam
1.40922	0.361936	MG-Inflam
0.0457497	0.990489	MG-Homo
2.26997	0.110683	MG-Inflam
0.308219	0.836946	MG-Transcriptional
-0.78316	0.530721	TAMs-LA
1.38572	0.361066	MG-Inflam
-1.58814	0.259039	TAMs-LA
-0.449666	0.725839	MG-Homo
0.250137	0.846205	MG-Phago
0.789105	0.591341	MG-Inflam
-1.50598	0.329742	MG-Inflam
2.27512	0.0828015	MG-Inflam
2.18958	0.100855	MG-Inflam
-0.953292	0.596082	MG-Homo
0.339356	0.816696	MG-Inflam
0.505785	0.689433	Classical Mono
-0.633552	0.674232	TAMs-LA
1.07483	0.440643	MG-Inflam
-0.645907	0.687036	MG-Phago
-1.61929	0.185137	cDC2
0.0930391	0.955931	MG-Homo
0.26113	0.834618	MG-Transcriptional
-0.346707	0.782598	Classical Mono
-1.66383	0.226429	TAMs-LA
0.480824	0.761993	MG-Phago
-1.11585	0.467021	MG-Homo
1.06952	0.396361	MG-Transcriptional
0.858653	0.553889	MG-Phago
1.47479	0.289536	MG-Phago
0.689868	0.582206	TAMs-LA
-1.08439	0.374302	MG-Phago
-1.13705	0.474998	MG-Phago
0.936015	0.526619	MG-Homo
1.72171	0.178781	Classical Mono
-0.689461	0.595655	cDC2
-0.0932583	0.94019	Nonclassical Mono
0.851305	0.527898	MG-Homo
0.845924	0.538065	TAMs-LA
1.81558	0.190416	MG-Inflam
-0.014872	1	Nonclassical Mono
0.26177	0.85525	MG-Inflam
0.561527	0.678865	MG-Phago
0.372129	0.758485	Nonclassical Mono
-0.46579	0.759504	MG-Homo
-0.600932	0.660717	MG-Phago
0.770745	0.553391	MG-Inflam
-0.141067	0.928864	MG-Transcriptional
1.176	0.423548	MG-Inflam
0.589427	0.664058	MG-Homo
-0.828732	0.594427	TAMs-LA
-0.4995	0.719286	MG-Transcriptional
3.55187	0.0484107	MG-Inflam
2.34518	0.128849	MG-Inflam
0.907659	0.570739	MG-Homo
4.06885	0.0196855	Nonclassical Mono
0.436013	0.748597	MG-Transcriptional
-3.47096	0.0546231	MG-Transcriptional
-1.60337	0.321827	cDC2
-0.577502	0.621733	Classical Mono
1.12604	0.45282	MG-Phago
0.203141	0.860039	MG-Homo
-1.59065	0.249912	MG-Transcriptional
0.226694	0.882663	MG-Phago
1.99863	0.184698	MG-Inflam
-0.114857	0.939384	MG-Inflam
-0.561132	0.753818	MG-Homo
-0.194312	0.870079	cDC2
1.05599	0.475744	MG-Inflam
-0.293177	0.80453	TAMs-LA
1.75219	0.183446	MG-Inflam
0.579708	0.637805	MG-Phago
0.767729	0.555114	Classical Mono
0.200255	0.857896	MG-Phago
-0.843784	0.562741	MG-Phago
-0.256761	0.865246	MG-Homo
-3.22326	0.0291556	cDC2
-4.12939	0.0185933	MG-Homo
2.51075	0.0638375	MG-Inflam
-2.01984	0.203965	MG-Transcriptional
3.20537	0.0695955	MG-Homo
0.117261	0.904112	TAMs-LA
-0.462517	0.694774	Classical Mono
-0.330465	0.777435	TAMs-LA
-0.482758	0.720659	TAMs-LA
-0.427519	0.757762	TAMs-LA
1.55644	0.260359	MG-Transcriptional
5.06115	0.00333142	Classical Mono
1.08131	0.478348	MG-Homo
-2.87935	0.078458	MG-Homo
-0.0962478	0.942532	Nonclassical Mono
-1.31354	0.405848	MG-Transcriptional
-0.799062	0.52687	cDC2
1.0526	0.465133	MG-Transcriptional
0.595814	0.658523	MG-Transcriptional
0.442241	0.736001	MG-Transcriptional
-0.674357	0.688551	MG-Phago
-1.88582	0.158333	TAMs-LA
0.135969	0.924783	MG-Phago
-0.929557	0.563324	MG-Homo
-1.84149	0.311593	MG-Transcriptional
-0.555745	0.764552	MG-Transcriptional
1.83461	0.183294	MG-Inflam
0.798321	0.556052	MG-Phago
-0.256575	0.837841	Classical Mono
0.149293	0.899314	MG-Transcriptional
-0.346592	0.816618	Classical Mono
0.812742	0.554321	MG-Inflam
-0.115327	0.930962	MG-Transcriptional
-0.220887	0.886164	MG-Phago
0.242944	0.846497	Nonclassical Mono
-5.86052	0.00350452	TAMs-LA
-1.60198	0.26339	MG-Transcriptional
-0.0906302	0.976813	MG-Phago
-1.58063	0.264602	cDC2
-0.236947	0.839665	cDC2
-0.976102	0.484462	MG-Homo
0.163443	0.910738	MG-Homo
2.45723	0.14538	MG-Homo
0.31047	0.798738	MG-Transcriptional
-0.23923	0.931469	MG-Inflam
-0.647999	0.597895	MG-Inflam
-2.80565	0.115038	MG-Homo
-3.34296	0.0477636	TAMs-LA
1.82625	0.188473	MG-Phago
0.223094	0.832102	MG-Inflam
-0.745704	0.610217	MG-Inflam
1.05409	0.401722	MG-Inflam
-1.00617	0.520651	MG-Homo
0.77286	0.584971	MG-Homo
-2.09708	0.200117	MG-Homo
0.840543	0.518238	MG-Inflam
-1.93485	0.225156	MG-Transcriptional
0.80632	0.582896	MG-Homo
3.3188	0.0430106	MG-Inflam
0.752629	0.569329	TAMs-LA
-0.236239	0.849577	TAMs-LA
-0.636496	0.665734	MG-Phago
-3.97202	0.0119836	cDC2
0.960055	0.531467	cDC2
1.71214	0.25186	MG-Phago
-0.957778	0.499842	MG-Inflam
1.64653	0.245805	MG-Homo
1.45471	0.292836	MG-Homo
-2.18775	0.111598	MG-Phago
-0.575876	0.678388	MG-Inflam
2.27874	0.135159	MG-Inflam
-1.80036	0.227997	MG-Inflam
-1.60855	0.297997	MG-Phago
-0.46477	0.7509	cDC2
1.94358	0.145727	MG-Inflam
-1.87913	0.245309	MG-Transcriptional
-0.529136	0.668576	TAMs-LA
-1.0308	0.454012	MG-Phago
-3.00978	0.0634222	MG-Transcriptional
-1.59244	0.324836	MG-Homo
-0.373916	0.759984	cDC2
-0.982246	0.494118	TAMs-LA
-1.7231	0.201875	cDC2
-0.0579407	0.95832	TAMs-LA
1.03468	0.482601	MG-Phago
1.22028	0.367592	MG-Inflam
-0.362267	0.787756	cDC2
3.18629	0.072396	MG-Homo
-3.89174	0.0388249	MG-Transcriptional
0.462718	0.754847	MG-Inflam
0.497752	0.697783	MG-Transcriptional
0.642123	0.624128	MG-Homo
0.00697354	0.994974	Nonclassical Mono
-1.47502	0.300076	TAMs-LA
2.16874	0.163575	MG-Homo
2.301	0.10734	MG-Inflam
4.29799	0.0216073	MG-Inflam
-0.350376	0.802444	TAMs-LA
0.165993	0.91515	MG-Phago
5.03378	0.0113129	MG-Homo
-0.703363	0.581619	cDC2
0.370803	0.793768	MG-Inflam
-1.32565	0.332503	MG-Homo
0.0505964	0.970877	MG-Transcriptional
-1.55357	0.300903	MG-Homo
0.244638	0.845063	MG-Transcriptional
-0.216038	0.866583	MG-Phago
-0.522771	0.662111	MG-Homo
-1.30797	0.385748	MG-Inflam
0.990875	0.540946	MG-Inflam
0.21603	0.834913	MG-Transcriptional
-1.89876	0.170373	cDC2
-0.813912	0.593352	MG-Inflam
0.831231	0.590719	MG-Inflam
0.657585	0.649288	MG-Homo
3.22257	0.0445863	MG-Inflam
4.63494	0.00157617	Classical Mono
0.871643	0.553377	MG-Phago
0.305637	0.845803	MG-Homo
-1.86576	0.176969	MG-Transcriptional
-1.55821	0.245582	TAMs-LA
-0.172815	0.900837	TAMs-LA
-3.56051	0.027252	MG-Homo
0.568637	0.682096	MG-Homo
1.67206	0.205457	MG-Transcriptional
0.440667	0.782784	MG-Homo
0.002964	0.980905	cDC2
-0.409733	0.722713	Classical Mono
2.27262	0.108417	MG-Homo
0.972856	0.493954	MG-Inflam
-0.79936	0.611212	MG-Transcriptional
-1.41416	0.388933	MG-Transcriptional
0.97409	0.449045	TAMs-LA
7.21434	0.00129118	MG-Inflam
-1.04452	0.461873	MG-Phago
-1.75131	0.168041	TAMs-LA
0.895624	0.494529	MG-Phago
-0.834094	0.500836	MG-Transcriptional
0.121287	0.899634	TAMs-LA
-0.220638	0.894236	cDC2
-0.220995	0.955916	MG-Homo
-0.259936	0.83704	Classical Mono
0.0878057	0.941348	Nonclassical Mono
-0.361284	0.812605	MG-Phago
-0.821846	0.501255	TAMs-LA
-2.09129	0.21312	MG-Transcriptional
0.39659	0.787839	MG-Inflam
-0.749509	0.52547	Nonclassical Mono
0.697132	0.613395	MG-Phago
1.84556	0.205523	MG-Inflam
0.136188	0.921538	TAMs-LA
-1.69906	0.291199	MG-Homo
-1.73317	0.174881	TAMs-LA
-1.0102	0.491475	TAMs-LA
0.868441	0.491224	MG-Homo
-0.218349	0.856288	MG-Homo
0.800442	0.523445	MG-Transcriptional
-1.39731	0.382812	MG-Inflam
-0.98855	0.464539	TAMs-LA
0.150329	0.938683	MG-Homo
0.167267	0.921695	Classical Mono
3.87864	0.0250548	Nonclassical Mono
-1.01363	0.474414	MG-Transcriptional
2.84944	0.104381	Nonclassical Mono
1.25171	0.402382	Classical Mono
-0.246153	0.86965	TAMs-LA
-3.60306	0.0214598	TAMs-LA
-3.06295	0.0803637	MG-Transcriptional
-3.7196	0.0428912	MG-Transcriptional
2.07983	0.10416	MG-Homo
-0.70406	0.696789	MG-Inflam
0.569513	0.691365	MG-Inflam
0.721234	0.579795	MG-Phago
-0.0568179	0.962562	Classical Mono
-0.159082	0.913617	MG-Homo
-0.524715	0.715482	TAMs-LA
-0.995419	0.620733	MG-Homo
0.215006	0.882768	MG-Phago
0.184071	0.881271	MG-Transcriptional
0.028838	0.977147	MG-Phago
0.656862	0.63139	MG-Transcriptional
-0.336491	0.777837	MG-Transcriptional
5.32211	0.00163858	cDC2
0.894165	0.502828	MG-Transcriptional
-0.453	0.714302	TAMs-LA
-1.36015	0.337625	MG-Homo
-0.759911	0.52026	cDC2
-0.545	0.655392	cDC2
1.10092	0.469773	MG-Inflam
0.101217	0.941009	MG-Transcriptional
0.581634	0.672557	MG-Inflam
-0.0227326	0.983502	Nonclassical Mono
0.0566962	0.968436	MG-Transcriptional
-2.68657	0.123279	MG-Transcriptional
-0.1869	0.94479	MG-Homo
-2.38593	0.160363	MG-Homo
0.00701072	0.995911	MG-Inflam
2.00391	0.177431	MG-Inflam
1.69625	0.214304	MG-Inflam
0.875444	0.559097	MG-Inflam
3.18979	0.0221629	Nonclassical Mono
0.646371	0.656504	TAMs-LA
2.82471	0.0739685	MG-Phago
0.908129	0.533152	MG-Inflam
-2.36405	0.165727	MG-Inflam
-0.6828	0.623104	MG-Homo
2.21425	0.117894	MG-Inflam
1.28286	0.377139	MG-Inflam
0.60907	0.601128	MG-Transcriptional
1.23531	0.409002	MG-Inflam
-0.581389	0.69018	TAMs-LA
-0.449324	0.766214	MG-Homo
-2.06127	0.168467	MG-Homo
-4.3688	0.024995	MG-Homo
-1.28636	0.424678	MG-Phago
-0.758307	0.575755	TAMs-LA
-0.109246	0.92388	MG-Transcriptional
-0.693264	0.678539	MG-Homo
1.07495	0.420014	MG-Inflam
1.61637	0.291845	MG-Inflam
0.390239	0.729489	MG-Transcriptional
-1.4724	0.277007	TAMs-LA
-0.547969	0.694818	TAMs-LA
0.294482	0.824878	MG-Transcriptional
-2.24921	0.1802	MG-Inflam
-0.603026	0.728719	MG-Homo
-1.4271	0.28201	cDC2
0.00832968	0.995472	cDC2
0.0198203	0.997181	MG-Homo
1.08663	0.481966	MG-Inflam
1.10894	0.374188	MG-Inflam
0.49224	0.721595	MG-Transcriptional
-1.54868	0.304449	MG-Phago
0.244595	0.837241	MG-Homo
0.0126056	0.976398	MG-Phago
6.6976	0.00109611	MG-Homo
-1.16176	0.360172	Classical Mono
2.48606	0.112292	MG-Inflam
2.59001	0.105124	cDC2
-0.470892	0.720162	MG-Transcriptional
-3.21225	0.055199	MG-Transcriptional
-1.71643	0.254613	MG-Homo
1.80764	0.179789	MG-Inflam
0.51691	0.724142	MG-Homo
-1.14884	0.443781	MG-Transcriptional
1.06315	0.432437	MG-Phago
-1.03608	0.523081	MG-Homo
-1.28569	0.364038	cDC2
0.787736	0.597139	MG-Homo
0.357793	0.778091	MG-Inflam
1.97214	0.194707	MG-Inflam
-1.32875	0.288049	cDC2
-0.594106	0.652074	Classical Mono
-0.18224	0.905124	cDC2
-3.27637	0.0697317	MG-Transcriptional
0.518897	0.696091	MG-Transcriptional
-0.65688	0.609375	MG-Homo
0.368631	0.774416	MG-Transcriptional
-1.3705	0.40642	TAMs-LA
-1.37909	0.326285	TAMs-LA
-2.17641	0.133859	TAMs-LA
-1.66928	0.234941	Classical Mono
-3.56561	0.0352606	MG-Homo
-0.181452	0.908814	MG-Inflam
0.843013	0.538085	MG-Transcriptional
1.68384	0.220473	MG-Inflam
2.50767	0.106889	MG-Homo
-1.04579	0.477615	MG-Homo
-0.480201	0.747376	TAMs-LA
0.425703	0.728978	MG-Inflam
-1.47802	0.366365	MG-Phago
2.08555	0.143523	MG-Homo
0.167372	0.903678	MG-Transcriptional
-1.47441	0.265667	cDC2
1.85478	0.143658	MG-Transcriptional
-0.513189	0.726646	MG-Homo
0.82947	0.524315	MG-Transcriptional
-2.71676	0.135584	MG-Homo
3.0662	0.0544839	MG-Homo
-1.26245	0.342186	cDC2
-0.76043	0.555247	TAMs-LA
0.355876	0.832684	MG-Transcriptional
-0.6108	0.698761	MG-Transcriptional
0.151585	0.893062	Classical Mono
0.144187	0.908777	cDC2
0.87071	0.491996	MG-Transcriptional
2.17917	0.121826	MG-Inflam
0.828959	0.512498	TAMs-LA
-1.12917	0.362191	TAMs-LA
-0.342729	0.7786	MG-Transcriptional
-2.89999	0.0788454	MG-Homo
-1.07118	0.488904	MG-Homo
0.102598	0.94328	MG-Homo
-0.746958	0.563768	MG-Homo
-0.662173	0.618254	MG-Homo
-0.856841	0.528051	MG-Phago
-0.970155	0.539439	MG-Transcriptional
0.0402492	0.978229	MG-Transcriptional
2.79471	0.0796877	Classical Mono
-0.335886	0.795377	Classical Mono
3.31229	0.059931	MG-Inflam
-1.90268	0.238742	MG-Phago
1.14472	0.391901	TAMs-LA
2.13743	0.134847	MG-Inflam
0.216326	0.879884	MG-Inflam
2.237	0.134582	MG-Inflam
-1.05064	0.445749	MG-Transcriptional
-0.380275	0.765765	MG-Inflam
1.05423	0.47574	MG-Inflam
-0.746214	0.59773	MG-Inflam
0.232985	0.84091	TAMs-LA
-1.02801	0.47649	MG-Homo
1.17636	0.389684	MG-Homo
-0.95551	0.441235	cDC2
-0.633985	0.632013	MG-Inflam
0.279559	0.837905	MG-Inflam
0.011809	0.993563	MG-Homo
-3.22589	0.0512365	MG-Homo
1.91382	0.163482	MG-Inflam
-4.00247	0.0231765	MG-Homo
0.630788	0.670513	MG-Transcriptional
3.90843	0.0323907	MG-Inflam
0.66056	0.622797	Classical Mono
-1.55311	0.303359	MG-Homo
-0.708572	0.536203	cDC2
0.529581	0.716376	MG-Transcriptional
-0.439671	0.705607	MG-Inflam
-3.22905	0.0500541	TAMs-LA
-1.01098	0.588551	MG-Homo
-3.2263	0.0727976	MG-Homo
-0.912449	0.596779	MG-Homo
-0.208102	0.868301	Classical Mono
-0.902973	0.4948	TAMs-LA
1.4284	0.336029	MG-Phago
-0.0423749	0.9776	MG-Inflam
-0.445646	0.712368	Classical Mono
1.08311	0.462864	TAMs-LA
0.979729	0.470501	MG-Phago
-0.737218	0.694139	MG-Homo
-1.22309	0.395411	MG-Inflam
-0.1674	0.904456	MG-Transcriptional
-0.350857	0.791369	TAMs-LA
-0.111083	0.943782	MG-Transcriptional
0.980429	0.517467	MG-Homo
-1.53458	0.272648	cDC2
1.19377	0.484852	MG-Inflam
-1.05259	0.427986	TAMs-LA
-0.59591	0.721628	Classical Mono
1.1488	0.436788	Nonclassical Mono
-0.729543	0.648236	MG-Inflam
2.52807	0.104643	MG-Inflam
0.42136	0.746749	MG-Phago
0.481129	0.706483	MG-Transcriptional
-0.2272	0.897495	TAMs-LA
-1.68657	0.231458	TAMs-LA
1.45102	0.268514	TAMs-LA
-0.228872	0.840953	MG-Phago
0.762021	0.618236	MG-Homo
0.641994	0.665788	MG-Phago
-0.00652669	0.995	MG-Transcriptional
0.232498	0.866606	MG-Transcriptional
0.543372	0.680633	MG-Inflam
2.50563	0.107681	MG-Homo
-3.00238	0.0300981	TAMs-LA
2.38336	0.096326	MG-Homo
0.0286209	0.996065	Classical Mono
-0.274503	0.802021	MG-Transcriptional
2.66853	0.0859851	MG-Inflam
-0.425204	0.817622	MG-Inflam
5.77332	0.00286335	MG-Inflam
-2.59555	0.125377	MG-Transcriptional
-0.159233	0.897495	Classical Mono
3.18424	0.0298434	cDC2
-0.717861	0.639995	MG-Inflam
2.27988	0.101931	MG-Homo
0.789467	0.5957	MG-Transcriptional
0.177547	0.897902	MG-Homo
-1.93087	0.247022	MG-Homo
-0.764375	0.569653	MG-Transcriptional
-4.48784	0.0134749	MG-Transcriptional
0.881044	0.509702	MG-Inflam
-1.69001	0.218057	MG-Inflam
0.574193	0.69854	MG-Inflam
-0.86133	0.553037	MG-Transcriptional
0.50771	0.688767	MG-Transcriptional
-1.83298	0.238111	MG-Homo
1.91817	0.164909	MG-Inflam
0.795352	0.553172	MG-Inflam
-0.135487	0.984442	MG-Inflam
0.25448	0.828961	TAMs-LA
1.24	0.363023	MG-Inflam
2.27176	0.093586	MG-Inflam
1.51004	0.325464	MG-Inflam
1.21299	0.340262	MG-Inflam
1.92013	0.151992	cDC2
0.568224	0.680547	MG-Inflam
2.87001	0.0410131	MG-Inflam
-1.53973	0.311622	MG-Homo
1.01401	0.386402	TAMs-LA
-1.23725	0.425317	MG-Homo
-0.33513	0.783823	MG-Phago
1.45437	0.275549	MG-Inflam
-1.88153	0.15279	TAMs-LA
0.50059	0.709575	MG-Phago
1.44179	0.295205	MG-Transcriptional
1.65042	0.234203	MG-Transcriptional
0.560619	0.708496	MG-Homo
0.956696	0.452284	TAMs-LA
-1.57913	0.31414	MG-Homo
1.27421	0.345719	MG-Inflam
-2.42768	0.121715	MG-Homo
-1.79075	0.216555	Classical Mono
-1.04242	0.391261	TAMs-LA
1.72322	0.216192	MG-Inflam
1.97464	0.103674	MG-Transcriptional
1.92253	0.141511	MG-Transcriptional
-1.01182	0.486001	MG-Phago
0.58022	0.674234	TAMs-LA
-0.00726803	0.996181	MG-Inflam
-0.854233	0.525713	MG-Homo
-0.6404	0.655198	TAMs-LA
-1.19092	0.35513	cDC2
1.30872	0.376918	MG-Inflam
-1.10143	0.491888	MG-Phago
1.5127	0.404566	MG-Inflam
-1.88703	0.289436	TAMs-LA
-0.949801	0.488111	Classical Mono
-1.38676	0.32527	cDC2
-0.0797211	0.958994	MG-Inflam
2.83545	0.105835	MG-Homo
0.409267	0.76341	MG-Inflam
-0.0283099	0.984476	MG-Inflam
0.783097	0.537774	TAMs-LA
-0.47391	0.747272	MG-Homo
-0.409121	0.758691	Classical Mono
1.12969	0.459583	MG-Inflam
1.17831	0.34944	Classical Mono
1.07109	0.41046	MG-Homo
-0.348679	0.805402	MG-Homo
-1.55348	0.216595	TAMs-LA
0.00226965	0.997764	cDC2
2.9813	0.0594214	MG-Inflam
2.14179	0.127367	Classical Mono
1.91693	0.204114	MG-Inflam
0.237033	0.861604	MG-Homo
0.0870843	0.977467	MG-Homo
-1.6388	0.24175	MG-Phago
-0.421053	0.772242	MG-Phago
-1.88369	0.209165	MG-Transcriptional
-1.55401	0.341607	MG-Phago
0.665485	0.6249	MG-Transcriptional
0.833908	0.532667	MG-Homo
0.163767	0.911576	MG-Homo
-0.417179	0.716837	MG-Phago
-0.254977	0.896577	MG-Inflam
-0.634323	0.681288	MG-Phago
3.02964	0.0270651	MG-Homo
1.31604	0.374911	Nonclassical Mono
-0.828285	0.564261	TAMs-LA
-2.3455	0.0835577	MG-Transcriptional
1.32426	0.309053	MG-Inflam
-1.35717	0.393127	MG-Transcriptional
-0.266992	0.865301	MG-Phago
2.17655	0.156876	MG-Inflam
-4.04716	0.0281318	MG-Transcriptional
-0.170319	0.887675	MG-Inflam
-0.91366	0.580417	MG-Inflam
-0.983674	0.461917	cDC2
-2.17011	0.206475	MG-Homo
-0.890182	0.545461	Classical Mono
-2.71472	0.125898	MG-Homo
0.782331	0.522926	MG-Transcriptional
-1.24558	0.437769	MG-Transcriptional
-1.29267	0.284375	Nonclassical Mono
1.18562	0.417136	MG-Inflam
0.159361	0.92883	MG-Homo
-0.0951167	0.94997	MG-Transcriptional
2.15082	0.103483	MG-Inflam
1.63252	0.27899	MG-Phago
-0.0165728	0.982688	MG-Transcriptional
-2.02783	0.133397	Classical Mono
0.00717182	0.995948	MG-Transcriptional
-1.72477	0.174828	cDC2
0.373072	0.782274	MG-Phago
0.514895	0.682961	MG-Inflam
-1.12446	0.507797	Classical Mono
-0.170372	0.896355	Nonclassical Mono
-1.51522	0.314355	MG-Homo
0.110989	0.952733	MG-Inflam
-2.16681	0.150128	TAMs-LA
-0.629343	0.695654	MG-Phago
0.903515	0.507124	MG-Homo
-0.890323	0.581325	cDC2
3.68614	0.0418779	MG-Homo
-4.40107	0.00821948	TAMs-LA
1.06313	0.533216	MG-Phago
0.151803	0.919447	MG-Transcriptional
-0.864131	0.57465	MG-Transcriptional
0.520834	0.732546	MG-Inflam
-3.19359	0.0310085	TAMs-LA
1.08611	0.419501	MG-Inflam
-2.48333	0.117701	MG-Transcriptional
0.185104	0.918849	Classical Mono
0.0728631	0.960557	MG-Inflam
-2.28274	0.151826	TAMs-LA
0.420659	0.759016	MG-Homo
-2.94268	0.101452	MG-Homo
-0.670356	0.613942	TAMs-LA
-5.16464	0.00792995	TAMs-LA
0.343884	0.814398	MG-Transcriptional
0.399812	0.768477	MG-Transcriptional
-1.40899	0.328898	TAMs-LA
-1.22606	0.359625	TAMs-LA
0.790154	0.569038	TAMs-LA
0.281842	0.850595	MG-Inflam
1.44634	0.215532	MG-Transcriptional
-0.926059	0.448411	MG-Transcriptional
-1.14656	0.406552	TAMs-LA
1.11783	0.416883	MG-Transcriptional
1.45112	0.265945	MG-Phago
2.62498	0.0901058	MG-Inflam
-1.52888	0.333026	MG-Transcriptional
0.84283	0.566473	MG-Phago
0.676452	0.576919	MG-Transcriptional
-2.54166	0.103189	TAMs-LA
-0.267873	0.860048	MG-Transcriptional
0.804406	0.532641	MG-Inflam
1.56232	0.220089	MG-Inflam
5.94016	0.00143247	MG-Inflam
-1.36704	0.366586	MG-Homo
1.9673	0.130488	MG-Homo
0.370544	0.773691	TAMs-LA
-0.737861	0.642549	TAMs-LA
-1.05662	0.480489	MG-Homo
0.0350556	0.981412	MG-Inflam
1.56902	0.277734	MG-Homo
-1.76202	0.222074	MG-Homo
1.08498	0.44234	MG-Homo
-1.74846	0.28567	MG-Homo
0.217317	0.838253	MG-Homo
-0.747955	0.610181	TAMs-LA
4.12732	0.027203	MG-Homo
-0.854638	0.577	MG-Homo
3.19991	0.0314415	MG-Inflam
0.83422	0.569445	MG-Inflam
-1.17415	0.458718	TAMs-LA
1.20064	0.409257	MG-Transcriptional
-0.422154	0.744873	TAMs-LA
-0.337315	0.80148	cDC2
-0.851827	0.593446	MG-Inflam
2.0563	0.179532	MG-Inflam
0.918817	0.536519	MG-Homo
0.501024	0.763865	MG-Inflam
0.0590518	0.93706	MG-Phago
-0.946846	0.527198	TAMs-LA
-0.604217	0.705323	MG-Transcriptional
1.16438	0.350143	MG-Transcriptional
-2.2466	0.157435	MG-Phago
-0.222826	0.853197	Nonclassical Mono
-1.15845	0.374562	cDC2
0.242224	0.868036	cDC2
-1.7674	0.264263	MG-Phago
-1.63704	0.328131	TAMs-LA
0.646729	0.621085	MG-Transcriptional
-0.305904	0.793686	TAMs-LA
0.117275	0.923786	MG-Inflam
-0.0817326	0.951126	Nonclassical Mono
-1.43756	0.358463	MG-Inflam
-1.85513	0.207028	MG-Transcriptional
0.224511	0.890202	MG-Phago
-3.08777	0.0782992	TAMs-LA
0.81078	0.557595	MG-Phago
-0.781643	0.589738	MG-Inflam
-0.229429	0.841914	MG-Phago
-1.19817	0.350906	TAMs-LA
0.210341	0.89093	MG-Phago
-4.18363	0.0211073	MG-Homo
-0.315559	0.794277	MG-Inflam
1.22186	0.368742	MG-Homo
0.0427033	0.97736	MG-Phago
1.08726	0.431942	MG-Phago
1.72558	0.257032	MG-Inflam
0.490209	0.742565	MG-Transcriptional
1.51477	0.273293	cDC2
0.187903	0.897434	MG-Homo
1.04691	0.449569	MG-Phago
-0.977827	0.528937	MG-Phago
-0.436132	0.754994	TAMs-LA
-1.32414	0.342379	MG-Transcriptional
0.861602	0.561957	MG-Homo
1.12347	0.448092	cDC2
0.927986	0.422587	MG-Inflam
-0.0348777	0.984027	Classical Mono
-1.51355	0.22087	TAMs-LA
-0.426575	0.77729	MG-Inflam
-1.57734	0.265463	TAMs-LA
1.08447	0.459056	MG-Phago
-1.08439	0.491567	MG-Homo
-0.248574	0.861481	MG-Inflam
-0.237481	0.835681	cDC2
-0.239576	0.853375	cDC2
-1.09776	0.536267	MG-Transcriptional
1.57153	0.259713	MG-Inflam
1.00565	0.492096	MG-Homo
1.89967	0.222159	MG-Inflam
1.77375	0.266922	MG-Inflam
-1.50596	0.339801	TAMs-LA
1.42044	0.274955	MG-Inflam
-1.42269	0.23827	cDC2
-6.25959	0.00248961	TAMs-LA
-1.33068	0.407952	MG-Homo
0.209733	0.860617	TAMs-LA
1.24119	0.361644	cDC2
2.87919	0.021777	Classical Mono
-0.687094	0.569595	MG-Phago
-0.0967879	0.942538	Nonclassical Mono
0.30388	0.835752	MG-Homo
-0.615521	0.735155	MG-Transcriptional
-1.77503	0.236214	MG-Transcriptional
-1.12314	0.480101	MG-Homo
1.10781	0.427272	MG-Inflam
0.209128	0.865737	TAMs-LA
0.0404725	0.976265	MG-Inflam
0.460274	0.763571	MG-Phago
1.09651	0.464196	MG-Homo
-0.612269	0.661497	MG-Homo
0.408763	0.744116	Nonclassical Mono
-1.45827	0.333703	MG-Inflam
0.315363	0.80524	MG-Inflam
-1.23695	0.310903	MG-Transcriptional
0.00018129	1	MG-Homo
0.45004	0.728126	MG-Phago
-0.388988	0.781414	MG-Inflam
-1.24816	0.406028	MG-Phago
5.28699	0.00197239	Classical Mono
0.368073	0.787156	MG-Phago
-1.52795	0.413872	TAMs-LA
-6.58338	0.00280959	TAMs-LA
-0.972761	0.469196	Classical Mono
0.790809	0.589435	MG-Inflam
0.553528	0.697333	MG-Inflam
1.34442	0.369419	MG-Homo
-0.192451	0.9159	MG-Inflam
1.08508	0.426716	MG-Transcriptional
1.44933	0.296665	MG-Inflam
-0.999507	0.472004	TAMs-LA
0.776912	0.566408	MG-Transcriptional
1.96075	0.191574	MG-Homo
1.14847	0.394612	MG-Inflam
0.46679	0.678456	MG-Transcriptional
-0.374962	0.750688	TAMs-LA
1.68119	0.257373	MG-Phago
-1.89413	0.13542	TAMs-LA
4.1118	0.0286523	MG-Inflam
-2.69011	0.0881548	MG-Transcriptional
-1.16717	0.40298	TAMs-LA
0.421128	0.729316	MG-Phago
-0.95313	0.519649	MG-Homo
0.027667	0.982303	MG-Transcriptional
-0.433916	0.802396	TAMs-LA
0.706504	0.639906	MG-Transcriptional
-2.49885	0.100646	MG-Transcriptional
0.643669	0.619171	MG-Phago
-2.02223	0.175878	MG-Homo
0.612559	0.624013	MG-Inflam
0.625787	0.675621	MG-Homo
-3.42964	0.0618802	MG-Homo
-0.168821	0.903347	MG-Homo
0.305253	0.831764	MG-Homo
-0.31558	0.803705	MG-Phago
-3.13304	0.0572098	MG-Homo
-2.03675	0.276562	MG-Phago
-0.749831	0.56349	Classical Mono
1.64372	0.226288	MG-Homo
-3.55525	0.0514599	MG-Transcriptional
-1.27291	0.284473	cDC2
-3.30587	0.0505633	MG-Phago
-0.066076	0.952795	cDC2
-0.707978	0.62054	TAMs-LA
-0.369953	0.76718	Nonclassical Mono
-1.66545	0.252757	MG-Homo
0.144731	0.888849	MG-Inflam
-1.06245	0.410927	cDC2
2.55624	0.056268	MG-Inflam
1.30504	0.320397	TAMs-LA
-0.366553	0.755944	Nonclassical Mono
0.45576	0.783217	MG-Homo
-1.32412	0.419053	TAMs-LA
-1.6566	0.309296	MG-Phago
2.17589	0.123784	MG-Homo
2.32182	0.109459	MG-Homo
0.771374	0.591205	MG-Inflam
-1.18353	0.376832	cDC2
0.115211	0.922849	TAMs-LA
-3.36211	0.043349	MG-Phago
-1.10019	0.470152	MG-Transcriptional
-0.534072	0.669817	MG-Transcriptional
-0.608727	0.67703	MG-Phago
-0.520359	0.791958	MG-Homo
-1.3161	0.382083	MG-Homo
0.729261	0.648728	MG-Inflam
-1.35019	0.365806	MG-Homo
5.95197	0.000155656	Nonclassical Mono
-0.889772	0.568759	MG-Homo
0.536366	0.673664	MG-Inflam
0.747551	0.609699	MG-Homo
0.590812	0.664877	MG-Phago
-1.01854	0.43099	Nonclassical Mono
1.13097	0.440694	MG-Homo
0.952366	0.524851	MG-Inflam
0.400161	0.768401	Classical Mono
-2.93078	0.0427101	TAMs-LA
-1.39002	0.296182	cDC2
-1.37182	0.260078	Classical Mono
-0.312582	0.836767	cDC2
2.65108	0.0832798	MG-Homo
-1.21449	0.323798	cDC2
0.546832	0.657948	MG-Transcriptional
0.0249075	0.975918	Classical Mono
-0.132009	0.925341	MG-Transcriptional
0.671637	0.623422	MG-Transcriptional
0.44686	0.733509	TAMs-LA
-1.39057	0.39005	MG-Homo
0.457645	0.80514	MG-Inflam
1.70549	0.160659	Classical Mono
0.228549	0.879532	MG-Inflam
-1.5829	0.315958	MG-Transcriptional
3.92208	0.0250061	cDC2
-0.473634	0.685914	Nonclassical Mono
0.426178	0.722329	TAMs-LA
1.16418	0.426591	MG-Transcriptional
-0.106365	0.967221	MG-Transcriptional
1.33836	0.300117	MG-Homo
2.34925	0.131073	cDC2
-0.468977	0.723961	TAMs-LA
-1.8482	0.23412	MG-Phago
1.34037	0.295065	MG-Transcriptional
-0.710584	0.602072	MG-Transcriptional
0.760538	0.543297	Classical Mono
-0.0110859	0.980833	MG-Homo
-0.818	0.589957	TAMs-LA
0.755408	0.605766	MG-Homo
-0.91342	0.539437	TAMs-LA
1.63869	0.251053	MG-Inflam
0.109755	0.958727	cDC2
0.731981	0.579077	MG-Transcriptional
-0.821279	0.578765	TAMs-LA
1.11664	0.455834	MG-Inflam
-0.205453	0.877351	MG-Inflam
3.4293	0.0390139	cDC2
0.488324	0.732739	TAMs-LA
-0.926845	0.474855	TAMs-LA
-2.22876	0.0914146	Classical Mono
1.2958	0.336212	MG-Transcriptional
-0.189127	0.940515	MG-Transcriptional
0.309421	0.835122	MG-Transcriptional
3.11921	0.0292671	MG-Inflam
-1.15283	0.51134	TAMs-LA
-1.5825	0.275897	TAMs-LA
-1.72178	0.188292	TAMs-LA
0.626528	0.675916	MG-Phago
1.66338	0.231156	Nonclassical Mono
-2.258	0.108526	TAMs-LA
0.363902	0.788006	MG-Phago
0.290389	0.8044	TAMs-LA
1.58434	0.273086	TAMs-LA
1.26642	0.372155	MG-Inflam
-1.04266	0.446898	TAMs-LA
1.37291	0.36193	MG-Inflam
0.720201	0.561152	TAMs-LA
-0.931859	0.555398	MG-Inflam
-0.0310459	0.981179	Nonclassical Mono
3.02424	0.0712618	cDC2
1.32103	0.375969	TAMs-LA
-0.688638	0.667812	MG-Inflam
-0.671111	0.665512	MG-Homo
-1.15989	0.469436	TAMs-LA
-3.33918	0.0617529	MG-Homo
0.471713	0.714575	TAMs-LA
-0.815228	0.503391	TAMs-LA
-3.77126	0.0410739	MG-Homo
-0.406993	0.746677	MG-Homo
-1.97903	0.106884	cDC2
-1.78269	0.172466	TAMs-LA
0.501598	0.732075	MG-Homo
-0.753391	0.574368	Classical Mono
0.613881	0.650898	MG-Phago
2.6893	0.0928633	cDC2
-2.29672	0.131126	MG-Transcriptional
-1.63576	0.236028	MG-Transcriptional
0.818397	0.541307	cDC2
-3.59563	0.0253998	TAMs-LA
-1.06068	0.414428	cDC2
1.76058	0.209248	MG-Phago
1.27565	0.354696	MG-Phago
1.88176	0.144187	MG-Transcriptional
0.655515	0.632875	MG-Transcriptional
-3.99938	0.0354351	TAMs-LA
-1.2441	0.436449	MG-Homo
2.18793	0.160885	MG-Inflam
-1.11215	0.418636	TAMs-LA
0.457246	0.774688	MG-Inflam
2.35753	0.122246	MG-Inflam
1.57903	0.292886	MG-Inflam
-2.22691	0.0861211	TAMs-LA
1.06327	0.482213	MG-Inflam
-1.80567	0.198826	TAMs-LA
-0.762763	0.568731	cDC2
0.312916	0.817555	MG-Transcriptional
-0.510192	0.716746	MG-Transcriptional
-1.64452	0.240096	MG-Homo
0.581798	0.666836	MG-Inflam
0.0257738	0.985177	MG-Transcriptional
-0.580743	0.676015	MG-Transcriptional
-2.38438	0.162159	MG-Homo
-1.92383	0.254467	TAMs-LA
0.224895	0.844357	MG-Transcriptional
-1.32785	0.345136	MG-Inflam
-0.830719	0.590287	MG-Inflam
1.92358	0.134538	Classical Mono
-1.31035	0.395492	MG-Phago
0.955544	0.493083	MG-Homo
-2.01811	0.144257	cDC2
-0.451746	0.768167	MG-Homo
-0.430493	0.769366	TAMs-LA
-0.39308	0.760096	cDC2
0.33418	0.805145	MG-Homo
1.6053	0.261794	MG-Inflam
0.84453	0.500682	TAMs-LA
0.223436	0.84396	MG-Phago
1.55999	0.300448	MG-Inflam
3.12913	0.0547735	Classical Mono
-0.894995	0.533395	MG-Transcriptional
-2.06645	0.215912	MG-Homo
0.184697	0.899616	MG-Homo
0.335245	0.844317	MG-Phago
-0.540925	0.731702	MG-Transcriptional
0.255019	0.840158	TAMs-LA
4.8784	0.00734168	MG-Inflam
0.430986	0.720625	TAMs-LA
-0.765571	0.545133	cDC2
0.0484113	0.998978	MG-Homo
-1.31999	0.406824	MG-Homo
0.984931	0.50105	MG-Phago
-0.199304	0.936369	MG-Transcriptional
-0.446059	0.698774	Classical Mono
1.48034	0.41263	MG-Inflam
0.862975	0.518666	TAMs-LA
-0.69318	0.635351	MG-Homo
-1.36134	0.385439	MG-Transcriptional
-0.350811	0.862867	TAMs-LA
0.154085	0.917777	MG-Homo
-0.696459	0.605546	MG-Inflam
1.66102	0.234623	Nonclassical Mono
-1.09263	0.466297	MG-Homo
-2.97963	0.0381198	MG-Phago
-0.675992	0.605838	cDC2
-0.290351	0.844186	MG-Phago
2.04906	0.124807	Classical Mono
0.854756	0.55751	MG-Homo
-2.17609	0.111835	TAMs-LA
-2.20607	0.0870279	TAMs-LA
-0.159122	0.908383	MG-Transcriptional
-0.434605	0.73619	TAMs-LA
0.622305	0.635554	TAMs-LA
-0.20538	0.882831	MG-Inflam
0.690529	0.64078	MG-Phago
-2.86382	0.0358716	TAMs-LA
0.103796	0.94514	MG-Transcriptional
0.839829	0.627493	cDC2
-0.321857	0.81542	Classical Mono
-2.06844	0.106384	MG-Transcriptional
-0.132098	0.929041	MG-Transcriptional
0.235936	0.840871	cDC2
-0.193784	0.911368	TAMs-LA
0.335378	0.784274	TAMs-LA
1.60619	0.291346	MG-Inflam
-1.58428	0.259386	MG-Homo
-0.786129	0.564994	MG-Phago
-1.07482	0.366456	TAMs-LA
-0.598847	0.726978	TAMs-LA
-0.0935336	0.94417	MG-Transcriptional
-0.126922	0.956914	MG-Homo
-0.284445	0.828553	TAMs-LA
0.0479922	0.965698	cDC2
4.01385	0.00983563	Nonclassical Mono
3.80086	0.0377738	MG-Homo
4.40259	0.020813	Nonclassical Mono
0.763404	0.590605	MG-Inflam
0.321948	0.82879	MG-Inflam
0.67275	0.626096	MG-Phago
-1.19642	0.381656	Classical Mono
0.0495907	0.958335	MG-Inflam
-0.509273	0.754303	MG-Transcriptional
-1.84087	0.154174	cDC2
-1.27769	0.382839	TAMs-LA
-0.112063	0.943734	MG-Phago
-1.28246	0.311386	MG-Transcriptional
-1.09979	0.404766	cDC2
-2.03434	0.143525	cDC2
-0.673451	0.580007	MG-Inflam
-2.45811	0.138919	MG-Homo
-0.492505	0.690596	MG-Homo
-0.991055	0.520736	MG-Homo
3.972	0.0355602	MG-Homo
-0.181548	0.894857	MG-Transcriptional
-1.50354	0.297705	MG-Transcriptional
-3.1116	0.0527153	MG-Transcriptional
2.17261	0.208668	Nonclassical Mono
0.94021	0.520732	MG-Phago
-3.38466	0.018486	TAMs-LA
0.413239	0.740901	MG-Inflam
-2.0354	0.221393	MG-Homo
-2.32522	0.0897289	TAMs-LA
-0.125841	0.927689	MG-Phago
-0.0967218	0.944747	MG-Homo
1.39796	0.307223	MG-Inflam
-0.756384	0.595387	MG-Phago
-0.44393	0.772274	MG-Phago
1.75522	0.247631	MG-Homo
-2.39903	0.160888	MG-Transcriptional
-1.29712	0.42408	MG-Inflam
0.0972972	0.932772	Nonclassical Mono
-1.65389	0.28173	MG-Homo
-0.495976	0.677906	MG-Transcriptional
2.74086	0.0660981	MG-Homo
-0.649336	0.588424	cDC2
-0.363636	0.757601	cDC2
-1.97231	0.234329	MG-Homo
-0.251302	0.84851	cDC2
-2.04411	0.187932	MG-Phago
-0.574724	0.636845	cDC2
0.875231	0.558112	MG-Inflam
-0.422143	0.821745	cDC2
-0.853166	0.492049	cDC2
-0.10872	0.92317	MG-Homo
3.03724	0.0874127	MG-Inflam
-2.11558	0.175617	MG-Homo
0.588574	0.718409	MG-Inflam
-2.08497	0.18691	MG-Phago
0.0645619	0.962857	MG-Transcriptional
-0.175066	0.907323	cDC2
0.371444	0.80007	MG-Transcriptional
1.5252	0.272341	MG-Inflam
-0.706897	0.640866	cDC2
2.90053	0.0708187	cDC2
-0.106239	0.928929	Nonclassical Mono
-1.0965	0.439812	MG-Transcriptional
1.36108	0.296806	MG-Transcriptional
-1.40673	0.279422	TAMs-LA
-0.318687	0.824645	MG-Homo
0.434384	0.713633	MG-Inflam
-0.786008	0.539542	MG-Transcriptional
-0.697375	0.606144	MG-Transcriptional
0.5585	0.637804	MG-Homo
0.153417	0.893011	Nonclassical Mono
1.01119	0.453664	MG-Phago
0.118496	0.934414	cDC2
1.96036	0.152128	Classical Mono
-0.607297	0.605978	TAMs-LA
-4.14784	0.0215009	TAMs-LA
0.497139	0.69543	MG-Transcriptional
-1.65639	0.25899	TAMs-LA
2.83863	0.0371884	MG-Inflam
0.732768	0.554219	Nonclassical Mono
1.06363	0.482974	cDC2
-0.494266	0.735812	MG-Inflam
-1.08863	0.420023	Classical Mono
-2.52785	0.118781	MG-Homo
-0.144689	0.916595	MG-Homo
-3.36467	0.0601223	MG-Transcriptional
-0.530553	0.663991	MG-Homo
2.1552	0.129284	MG-Phago
0.100282	0.937377	TAMs-LA
0.533547	0.73417	MG-Homo
0.988829	0.509442	MG-Homo
-0.676936	0.561536	Classical Mono
-0.185214	0.869562	MG-Homo
0.13452	0.926496	MG-Phago
-1.76892	0.249399	MG-Transcriptional
1.24116	0.436743	Classical Mono
0.220957	0.880028	MG-Phago
0.379255	0.781308	MG-Homo
-1.85986	0.157143	TAMs-LA
0.396894	0.749255	MG-Inflam
0.629091	0.639518	MG-Inflam
-0.526096	0.768747	MG-Homo
-0.464593	0.760974	MG-Transcriptional
-0.189676	0.881423	MG-Transcriptional
0.435982	0.744964	cDC2
0.522356	0.645829	MG-Inflam
-2.16166	0.203345	MG-Homo
-0.349648	0.791688	MG-Phago
0.462205	0.729593	MG-Homo
2.62209	0.07469	MG-Phago
0.598072	0.648464	MG-Homo
0.233225	0.840968	TAMs-LA
0.616785	0.631184	MG-Inflam
-1.41648	0.378438	MG-Homo
-0.203044	0.856808	MG-Transcriptional
0.0207477	0.989218	MG-Transcriptional
-0.823332	0.52311	Classical Mono
0.769919	0.575818	TAMs-LA
0.751417	0.546185	MG-Homo
1.20708	0.41341	MG-Homo
2.83728	0.0515449	MG-Inflam
-0.575914	0.662667	MG-Phago
-0.506467	0.685513	MG-Inflam
-0.165373	0.912759	MG-Transcriptional
-2.16352	0.128015	TAMs-LA
2.43994	0.0904846	MG-Inflam
1.79916	0.266807	MG-Inflam
0.397658	0.746225	MG-Transcriptional
2.40776	0.0808888	MG-Inflam
-1.14877	0.389846	MG-Homo
-0.510693	0.683739	cDC2
-2.13907	0.190038	MG-Homo
0.091795	0.94714	MG-Homo
0.310067	0.793678	Nonclassical Mono
2.12596	0.18355	MG-Inflam
-3.23489	0.0541272	MG-Homo
0.982857	0.468648	TAMs-LA
-2.76545	0.0632333	MG-Transcriptional
0.145856	0.909896	TAMs-LA
4.13647	0.0193431	MG-Inflam
-1.65412	0.222299	TAMs-LA
2.7077	0.118315	MG-Inflam
-2.1228	0.207791	TAMs-LA
-0.480664	0.707514	MG-Transcriptional
-0.551313	0.674359	Classical Mono
0.00574938	0.994207	TAMs-LA
-0.0556493	0.964459	cDC2
0.24878	0.839025	MG-Transcriptional
-0.0210369	0.985315	Classical Mono
0.125358	0.918372	Nonclassical Mono
-2.11875	0.201673	MG-Inflam
-0.079802	0.957067	MG-Inflam
-1.06932	0.435488	cDC2
1.16271	0.374762	Classical Mono
-0.764599	0.660902	MG-Homo
0.576857	0.67609	MG-Inflam
2.10685	0.123266	MG-Homo
-2.41793	0.130017	MG-Homo
-1.18894	0.465805	TAMs-LA
-1.89445	0.175839	MG-Transcriptional
0.114944	0.934002	MG-Homo
-0.349365	0.787249	MG-Transcriptional
1.55952	0.251631	MG-Inflam
0.0086125	0.995271	TAMs-LA
-0.0415662	0.976391	MG-Phago
-1.39858	0.385765	MG-Transcriptional
0.789596	0.512774	Nonclassical Mono
1.85673	0.22249	MG-Inflam
0.711691	0.579326	MG-Transcriptional
0.0333257	0.993984	Classical Mono
0.122334	0.921952	TAMs-LA
0.842533	0.540213	MG-Homo
2.07767	0.177835	cDC2
2.87142	0.0370396	MG-Inflam
0.62424	0.670208	Classical Mono
0.065948	0.961207	MG-Transcriptional
-0.750737	0.622208	TAMs-LA
-0.50853	0.69679	MG-Transcriptional
0.419447	0.76138	MG-Homo
-0.535559	0.666562	MG-Transcriptional
-0.714621	0.61512	MG-Inflam
-0.906971	0.490346	MG-Homo
5.08114	0.0119328	MG-Homo
-2.14663	0.190874	MG-Transcriptional
-2.32372	0.179869	MG-Homo
-0.618928	0.660448	MG-Transcriptional
-0.105714	0.91801	cDC2
0.572977	0.67439	TAMs-LA
0.141182	0.899883	TAMs-LA
0.700871	0.56888	MG-Transcriptional
-1.66234	0.254907	MG-Transcriptional
-1.61637	0.285427	MG-Phago
0.0819911	0.94851	MG-Transcriptional
-2.19153	0.160118	MG-Homo
2.98476	0.0483843	MG-Inflam
-0.0192705	0.981887	MG-Phago
1.73152	0.252615	MG-Phago
1.78633	0.176292	MG-Homo
0.443962	0.715334	MG-Transcriptional
0.696341	0.557488	Nonclassical Mono
0.769394	0.599057	MG-Transcriptional
-2.07741	0.150176	MG-Phago
-0.537469	0.699272	MG-Phago
2.46628	0.116571	MG-Inflam
0.357176	0.751443	Classical Mono
-0.033001	0.986781	cDC2
0.452492	0.729406	MG-Transcriptional
-0.752261	0.636071	MG-Homo
0.0923934	0.913699	TAMs-LA
-0.301741	0.862199	MG-Homo
0.565821	0.670038	MG-Transcriptional
0.581954	0.666291	MG-Phago
-0.428667	0.718476	cDC2
-2.29391	0.103811	TAMs-LA
-0.915447	0.463083	Nonclassical Mono
-0.743624	0.579457	MG-Inflam
-0.559716	0.663309	cDC2
-0.64165	0.59024	cDC2
0.27233	0.852241	TAMs-LA
1.29459	0.359206	MG-Transcriptional
-0.338993	0.808589	MG-Homo
0.38562	0.786045	MG-Homo
0.571162	0.678959	MG-Transcriptional
-3.01785	0.0882115	MG-Homo
-0.647101	0.626408	Classical Mono
-0.464059	0.74787	TAMs-LA
-1.13282	0.344102	TAMs-LA
-0.181263	0.874416	MG-Transcriptional
-0.917083	0.548269	MG-Phago
0.245451	0.851323	Classical Mono
-2.45477	0.119397	TAMs-LA
-2.26484	0.11269	MG-Homo
0.873352	0.47616	MG-Homo
0.438281	0.723603	MG-Transcriptional
-2.30397	0.148935	TAMs-LA
-0.868688	0.554611	MG-Transcriptional
0.130286	0.959731	MG-Inflam
0.842727	0.489771	TAMs-LA
-0.454027	0.771971	MG-Transcriptional
0.238516	0.837497	TAMs-LA
-0.655202	0.663253	MG-Phago
1.57528	0.256284	MG-Transcriptional
-3.18215	0.0425506	MG-Homo
-2.15581	0.145477	TAMs-LA
1.24125	0.394886	cDC2
-2.75965	0.0868429	TAMs-LA
-2.89113	0.0910592	MG-Transcriptional
0.663239	0.650884	MG-Transcriptional
2.50054	0.109733	cDC2
0.836148	0.584961	cDC2
-0.652708	0.676729	MG-Inflam
0.308354	0.816453	TAMs-LA
3.06278	0.0575488	MG-Transcriptional
2.10476	0.168042	Classical Mono
-0.848641	0.546044	MG-Phago
-0.0957314	0.944935	TAMs-LA
-0.964669	0.46389	cDC2
-2.11859	0.174674	MG-Phago
-1.99223	0.216312	cDC2
0.304206	0.789593	TAMs-LA
-1.73918	0.298565	MG-Homo
-0.0844572	0.942086	Classical Mono
-0.561553	0.66422	cDC2
-2.89259	0.0722047	MG-Transcriptional
-1.80635	0.319589	TAMs-LA
2.92866	0.0918006	MG-Inflam
0.630283	0.592659	TAMs-LA
-1.42145	0.368671	MG-Homo
1.92504	0.193923	MG-Inflam
4.99182	0.00829713	MG-Homo
2.11942	0.167193	MG-Inflam
0.442084	0.769946	MG-Inflam
1.91747	0.197255	MG-Phago
-0.0271472	0.986225	cDC2
-0.737363	0.58961	MG-Inflam
-1.75857	0.281897	MG-Homo
-1.26946	0.427589	MG-Homo
1.19081	0.357504	MG-Phago
-3.90757	0.0392032	MG-Transcriptional
1.32097	0.368605	MG-Inflam
2.30294	0.141042	MG-Homo
-0.361391	0.756865	MG-Transcriptional
-3.74862	0.0464406	MG-Transcriptional
1.18945	0.409481	MG-Inflam
0.668515	0.655483	MG-Inflam
0.96926	0.507039	MG-Homo
1.04539	0.382723	MG-Phago
-0.292183	0.800165	MG-Transcriptional
-0.239918	0.897659	MG-Homo
1.83215	0.264115	MG-Inflam
-0.161894	0.89408	cDC2
0.0191369	0.989832	MG-Inflam
-2.60176	0.131146	MG-Homo
-0.60664	0.629534	MG-Homo
-1.54582	0.32131	TAMs-LA
-0.881691	0.559267	MG-Inflam
-0.47987	0.733286	MG-Inflam
1.50215	0.236087	Classical Mono
3.64665	0.0124609	Classical Mono
-1.03752	0.512751	MG-Homo
0.791691	0.592626	MG-Homo
-0.789443	0.506031	cDC2
0.229717	0.878798	MG-Inflam
0.492509	0.710849	Classical Mono
-2.11944	0.247949	MG-Homo
-0.934042	0.535342	MG-Homo
-1.55668	0.299842	TAMs-LA
1.02524	0.425461	MG-Inflam
-0.0813033	0.944282	Classical Mono
0.16002	0.894928	Classical Mono
-0.812795	0.596718	MG-Phago
1.44062	0.297531	MG-Transcriptional
0.297622	0.826098	MG-Inflam
0.439718	0.710781	MG-Inflam
-0.45895	0.744312	MG-Phago
1.58621	0.28961	MG-Homo
1.47217	0.239069	Classical Mono
0.100214	0.938828	MG-Transcriptional
0.111134	0.930398	TAMs-LA
0.761345	0.567405	MG-Inflam
0.152533	0.91545	MG-Homo
-2.32632	0.161612	MG-Phago
0.795325	0.552402	MG-Inflam
1.33866	0.36946	MG-Inflam
-4.45737	0.0149759	TAMs-LA
0.937431	0.495101	MG-Transcriptional
2.15229	0.15541	MG-Inflam
1.05497	0.481704	MG-Phago
-0.612374	0.647234	Classical Mono
0.784488	0.56235	MG-Phago
0.474504	0.763706	cDC2
0.0964119	0.944784	MG-Transcriptional
1.26166	0.372556	TAMs-LA
1.14152	0.404626	MG-Phago
-0.104518	0.914429	TAMs-LA
1.63831	0.245544	MG-Homo
-1.08598	0.390732	Classical Mono
0.698717	0.636713	MG-Inflam
-1.0478	0.381107	cDC2
1.29592	0.357034	MG-Inflam
-4.18555	0.0277055	TAMs-LA
0.498037	0.728328	MG-Transcriptional
-1.45568	0.317169	TAMs-LA
0.865789	0.532243	Classical Mono
0.842069	0.571443	MG-Inflam
-0.44673	0.758003	MG-Inflam
-3.61811	0.0369102	TAMs-LA
0.601503	0.707942	MG-Inflam
1.11036	0.389075	MG-Phago
-0.693525	0.546859	Nonclassical Mono
-4.77288	0.012977	TAMs-LA
6.34968	0.00150994	MG-Inflam
0.757848	0.531051	MG-Homo
2.48914	0.0802567	MG-Phago
-0.212069	0.918561	MG-Inflam
2.02266	0.152228	MG-Phago
-0.305358	0.798336	TAMs-LA
-1.84174	0.258999	MG-Transcriptional
-0.0852311	0.936038	MG-Inflam
-6.5284	0.00281761	TAMs-LA
-0.467556	0.829698	MG-Homo
0.844402	0.530895	MG-Inflam
0.954064	0.524469	MG-Inflam
-0.577252	0.633995	cDC2
-1.38914	0.296346	cDC2
-0.125644	0.978394	TAMs-LA
3.29691	0.0623395	MG-Homo
0.284413	0.837163	MG-Homo
-0.597715	0.627459	TAMs-LA
-1.92572	0.171252	TAMs-LA
-1.66838	0.186143	TAMs-LA
0.0445039	0.974553	MG-Phago
-0.0984116	0.916165	MG-Homo
2.50419	0.0884874	MG-Homo
-3.76343	0.020705	TAMs-LA
1.1206	0.405944	MG-Homo
-0.589081	0.719194	TAMs-LA
-0.205063	0.855621	MG-Transcriptional
-2.8844	0.0742499	TAMs-LA
-1.78721	0.19627	TAMs-LA
-1.73572	0.25971	MG-Homo
1.55011	0.29288	MG-Phago
4.68442	0.0107935	MG-Inflam
6.87721	0.0010804	MG-Inflam
-0.0308547	0.984025	MG-Homo
1.57977	0.27896	MG-Transcriptional
1.76344	0.23555	MG-Inflam
0.232247	0.857171	MG-Homo
-0.149643	0.901689	MG-Transcriptional
-0.854439	0.584029	MG-Inflam
1.73051	0.207749	TAMs-LA
2.10733	0.138725	MG-Inflam
0.173419	0.906223	MG-Homo
-1.0649	0.453876	MG-Phago
0.478817	0.712475	MG-Inflam
-2.11878	0.211953	MG-Homo
-0.953698	0.515146	MG-Homo
-0.693561	0.623785	MG-Phago
1.18214	0.422715	MG-Inflam
4.24754	0.0250827	MG-Inflam
0.910775	0.482452	MG-Transcriptional
0.100414	0.944494	MG-Homo
-0.523626	0.669925	TAMs-LA
-1.62085	0.261122	MG-Transcriptional
-1.7937	0.246523	MG-Homo
-0.604589	0.638685	Classical Mono
1.76092	0.197092	MG-Inflam
-1.06164	0.675504	MG-Homo
1.36487	0.351762	MG-Phago
-0.142966	0.918208	TAMs-LA
1.15532	0.390615	MG-Inflam
1.24264	0.381509	MG-Inflam
0.656986	0.591405	TAMs-LA
1.32987	0.363064	MG-Phago
1.14131	0.432872	MG-Phago
-1.19455	0.320839	TAMs-LA
0.736684	0.578819	MG-Transcriptional
0.470174	0.69673	MG-Phago
-0.0959627	0.949542	MG-Inflam
-0.562064	0.679432	TAMs-LA
0.958644	0.509929	TAMs-LA
-0.675312	0.615116	TAMs-LA
-0.614999	0.676739	MG-Homo
-0.753637	0.585022	TAMs-LA
-0.00582977	0.994623	Classical Mono
1.85003	0.168171	Classical Mono
0.0714456	0.983589	MG-Transcriptional
0.554743	0.711768	MG-Homo
-0.91121	0.563623	MG-Inflam
-1.05782	0.376616	cDC2
-2.53267	0.179444	MG-Transcriptional
-0.801701	0.61439	TAMs-LA
1.66186	0.272879	Classical Mono
-0.105812	0.980682	MG-Transcriptional
-1.41208	0.325013	MG-Homo
2.57866	0.0420573	MG-Inflam
0.279219	0.838561	MG-Transcriptional
-1.43056	0.343111	MG-Phago
1.13913	0.399946	TAMs-LA
-1.28956	0.305763	TAMs-LA
-2.63626	0.0970071	TAMs-LA
0.41866	0.778503	MG-Transcriptional
-1.41149	0.364513	TAMs-LA
-0.38443	0.761455	cDC2
-0.00826958	0.987813	Classical Mono
-0.608134	0.633527	cDC2
0.690904	0.564198	MG-Transcriptional
-0.476464	0.686267	Classical Mono
2.00105	0.179779	MG-Phago
-0.175538	0.868176	MG-Transcriptional
1.38605	0.352233	MG-Inflam
0.401419	0.770787	TAMs-LA
0.464456	0.714487	TAMs-LA
-0.627477	0.636644	TAMs-LA
-2.53549	0.139186	TAMs-LA
-0.0832539	0.93637	Classical Mono
1.09449	0.398196	MG-Phago
-0.569477	0.687764	MG-Phago
-2.04936	0.172975	MG-Homo
-0.0628995	0.943116	TAMs-LA
0.333727	0.808997	MG-Phago
0.525016	0.724164	Classical Mono
-4.35513	0.0174396	TAMs-LA
0.539236	0.691642	MG-Homo
-0.215477	0.855272	Nonclassical Mono
-0.117391	0.907307	MG-Homo
-0.232311	0.84874	Classical Mono
0.459666	0.734818	MG-Homo
-1.92612	0.144453	MG-Homo
2.09539	0.0995899	MG-Inflam
-1.03662	0.484354	TAMs-LA
-0.922317	0.543488	MG-Phago
0.969326	0.465897	MG-Phago
0.0949037	0.944492	MG-Inflam
-0.724849	0.631704	MG-Transcriptional
-0.0966713	0.946601	MG-Homo
-1.18162	0.386197	MG-Inflam
0.772727	0.597518	MG-Inflam
1.88073	0.178072	MG-Inflam
-0.318154	0.827136	MG-Transcriptional
0.736449	0.62271	MG-Phago
3.56214	0.052673	MG-Homo
-1.19493	0.464591	MG-Homo
-3.94541	0.0370925	MG-Homo
1.4081	0.239521	MG-Phago
0.0846637	0.937729	TAMs-LA
0.299543	0.812572	TAMs-LA
1.04718	0.408691	MG-Transcriptional
-1.88323	0.207162	TAMs-LA
0.560761	0.704596	MG-Transcriptional
5.56828	0.00802015	MG-Inflam
-0.440401	0.73567	TAMs-LA
1.17085	0.387257	MG-Inflam
-2.01133	0.153505	TAMs-LA
-0.622619	0.667509	MG-Homo
0.283037	0.815039	MG-Phago
0.228497	0.868005	MG-Homo
-3.03856	0.0823713	MG-Homo
-0.762662	0.522863	MG-Transcriptional
1.31295	0.315639	TAMs-LA
0.938591	0.515567	MG-Inflam
-4.23734	0.0294673	TAMs-LA
-0.0879376	0.946047	TAMs-LA
-1.1626	0.47592	MG-Homo
-0.562569	0.671343	MG-Transcriptional
5.41328	0.00881935	MG-Homo
-1.11198	0.367115	Classical Mono
0.388373	0.795772	MG-Inflam
-0.438987	0.772336	MG-Transcriptional
-1.6605	0.185309	TAMs-LA
-0.851928	0.562319	MG-Homo
0.835494	0.572092	MG-Phago
0.893264	0.50391	MG-Transcriptional
-3.61482	0.0370147	TAMs-LA
1.95042	0.200932	MG-Homo
0.0212248	0.988547	MG-Homo
2.67865	0.113582	MG-Transcriptional
-0.834655	0.5908	MG-Transcriptional
0.865392	0.523754	MG-Inflam
0.726571	0.611829	MG-Inflam
-2.46351	0.12428	MG-Homo
1.20343	0.408894	MG-Inflam
0.747392	0.630154	MG-Inflam
-1.17272	0.364831	MG-Inflam
-0.523828	0.740234	MG-Homo
3.50116	0.00909915	cDC2
1.92486	0.149372	Classical Mono
-0.8542	0.550119	TAMs-LA
-0.431193	0.74349	MG-Transcriptional
1.64807	0.3044	MG-Inflam
-5.1706	0.00721997	TAMs-LA
-1.05154	0.379356	MG-Inflam
-3.02172	0.0837351	MG-Transcriptional
0.139856	0.926839	MG-Homo
0.5662	0.657117	Classical Mono
0.489156	0.719577	MG-Homo
-0.295596	0.816432	Classical Mono
-3.00236	0.0893688	MG-Homo
0.752287	0.540983	Nonclassical Mono
-1.23026	0.327535	MG-Transcriptional
-0.910953	0.516527	MG-Phago
-1.20469	0.344677	cDC2
-0.811977	0.567329	MG-Inflam
0.46424	0.755621	MG-Inflam
-3.02613	0.0464127	TAMs-LA
6.45163	0.00042312	Classical Mono
-2.44257	0.156113	MG-Homo
-1.74131	0.217828	TAMs-LA
-1.83198	0.187669	TAMs-LA
-1.23722	0.33433	MG-Inflam
1.75243	0.176558	MG-Transcriptional
-1.27834	0.331383	TAMs-LA
-3.85837	0.0591107	MG-Homo
0.508974	0.709322	TAMs-LA
0.698854	0.606177	MG-Homo
-0.355444	0.790974	MG-Transcriptional
1.2533	0.302104	MG-Phago
-0.229892	0.931043	MG-Transcriptional
2.74857	0.114708	MG-Inflam
-0.601359	0.610277	MG-Inflam
0.0033831	0.980679	MG-Homo
-0.308007	0.838074	TAMs-LA
2.57566	0.0723148	MG-Inflam
1.86633	0.169105	MG-Inflam
-0.481585	0.732984	MG-Phago
3.40521	0.038329	MG-Inflam
1.04852	0.417431	TAMs-LA
-1.59446	0.325362	MG-Homo
-0.347427	0.759665	MG-Transcriptional
-2.93462	0.0756099	MG-Transcriptional
-0.501875	0.700259	TAMs-LA
-0.467444	0.738301	MG-Phago
1.128	0.440773	TAMs-LA
-1.52654	0.355898	MG-Homo
-3.06356	0.0801501	MG-Transcriptional
0.620125	0.619395	Nonclassical Mono
-0.398138	0.795203	cDC2
2.34129	0.0980273	MG-Phago
2.39656	0.16075	MG-Homo
-0.609507	0.69284	TAMs-LA
0.146069	0.908991	MG-Transcriptional
3.99817	0.0309721	MG-Inflam
1.45987	0.304771	MG-Homo
0.189096	0.887441	MG-Inflam
0.0232612	0.950688	TAMs-LA
-2.75018	0.114837	MG-Homo
-0.481422	0.682897	TAMs-LA
0.550869	0.704068	cDC2
0.210557	0.854841	cDC2
-2.52244	0.133066	MG-Inflam
0.485085	0.824291	MG-Inflam
1.28709	0.376955	MG-Homo
0.7032	0.63064	MG-Inflam
-1.38372	0.294335	MG-Inflam
1.84346	0.14209	MG-Inflam
0.413721	0.726503	Nonclassical Mono
-0.20457	0.852393	MG-Transcriptional
-0.150562	0.892841	MG-Homo
-2.20806	0.199882	MG-Homo
1.54289	0.264426	MG-Inflam
0.805512	0.560203	TAMs-LA
-1.38223	0.324843	MG-Phago
3.84779	0.0144421	MG-Inflam
0.0625148	0.965433	MG-Homo
2.85956	0.0539034	MG-Inflam
-0.086878	0.957094	MG-Phago
0.970847	0.510723	MG-Inflam
0.666097	0.630481	MG-Transcriptional
0.112965	0.930888	MG-Transcriptional
-0.290931	0.817273	TAMs-LA
-0.711062	0.576485	MG-Homo
-0.174265	0.889302	cDC2
-0.957547	0.436159	TAMs-LA
-1.17399	0.32997	cDC2
-0.882399	0.502142	MG-Homo
-0.734678	0.647293	cDC2
1.92225	0.170547	MG-Homo
1.48686	0.322502	MG-Inflam
-0.94329	0.430111	Classical Mono
-0.979623	0.510624	MG-Inflam
-0.440437	0.771095	cDC2
-2.34361	0.217151	MG-Homo
-0.921023	0.458447	TAMs-LA
-0.25421	0.853236	MG-Inflam
1.07144	0.389127	MG-Transcriptional
-0.0428452	0.975168	MG-Inflam
-1.47497	0.314955	TAMs-LA
3.45461	0.0407889	MG-Homo
-0.0663888	0.958875	Classical Mono
-1.2416	0.424881	TAMs-LA
3.95415	0.031385	MG-Inflam
-1.46929	0.296168	TAMs-LA
2.7846	0.0496246	Nonclassical Mono
1.47002	0.277853	MG-Homo
0.69296	0.610291	MG-Inflam
-0.948612	0.432515	Classical Mono
4.23405	0.0121334	MG-Inflam
-0.435115	0.780063	MG-Phago
0.403231	0.74817	Nonclassical Mono
0.195004	0.864039	MG-Inflam
-2.56315	0.110151	MG-Homo
1.07417	0.43508	MG-Homo
0.871891	0.520058	MG-Homo
-0.728852	0.618248	MG-Homo
-0.410418	0.756401	MG-Inflam
-1.21602	0.417384	TAMs-LA
0.144679	0.892213	TAMs-LA
1.09378	0.387035	MG-Transcriptional
-1.58123	0.245424	Classical Mono
1.64046	0.230936	MG-Inflam
-1.10882	0.484436	MG-Transcriptional
-0.00941433	0.996445	MG-Transcriptional
-1.29462	0.3538	MG-Phago
0.630738	0.611387	TAMs-LA
-1.46782	0.385233	MG-Transcriptional
1.61161	0.210398	MG-Phago
-0.176973	0.970215	MG-Homo
-0.697796	0.643698	MG-Inflam
0.556902	0.709046	MG-Inflam
-3.05752	0.0540618	MG-Transcriptional
-2.40069	0.128777	MG-Transcriptional
-0.0481277	0.993947	MG-Inflam
0.718195	0.553093	MG-Inflam
0.299594	0.805224	Nonclassical Mono
-2.14117	0.16606	MG-Homo
0.773955	0.601321	MG-Inflam
-3.13682	0.0389439	TAMs-LA
0.0129613	0.958516	MG-Inflam
-0.105904	0.937762	Nonclassical Mono
1.80426	0.182481	MG-Transcriptional
0.604918	0.680017	MG-Transcriptional
-0.0941056	0.910451	MG-Transcriptional
-0.690438	0.652467	MG-Phago
-2.28148	0.125721	TAMs-LA
1.55346	0.299108	MG-Transcriptional
0.0589535	0.997267	MG-Inflam
-2.87808	0.0758064	TAMs-LA
1.94682	0.167293	MG-Transcriptional
-1.64385	0.283586	MG-Transcriptional
1.41023	0.355327	MG-Inflam
1.16985	0.435637	MG-Transcriptional
0.336584	0.79103	MG-Transcriptional
2.52242	0.074713	MG-Inflam
-2.42743	0.128332	TAMs-LA
0.33644	0.826996	MG-Transcriptional
0.32138	0.789583	Classical Mono
-0.861262	0.580623	MG-Homo
-0.605192	0.631142	MG-Transcriptional
0.962801	0.481583	MG-Phago
1.42465	0.31623	MG-Transcriptional
-1.21817	0.439551	MG-Inflam
0.293826	0.830965	MG-Homo
0.633136	0.645447	MG-Phago
1.41337	0.267718	MG-Homo
-1.41861	0.376362	MG-Homo
0.878266	0.557837	MG-Inflam
0.205931	0.915241	cDC2
0.216606	0.878409	MG-Inflam
1.01439	0.498884	MG-Homo
-0.884307	0.49097	cDC2
0.638524	0.605061	MG-Phago
-1.57427	0.241421	MG-Inflam
-0.725503	0.589756	TAMs-LA
0.386803	0.750921	MG-Phago
0.0245653	0.986399	MG-Homo
-0.187	0.866479	MG-Inflam
1.09419	0.417646	MG-Phago
-0.173124	0.949881	MG-Transcriptional
-4.7236	0.0114271	TAMs-LA
1.20759	0.37666	MG-Inflam
-0.3614	0.829294	MG-Inflam
4.6033	0.0119888	Nonclassical Mono
0.688516	0.664615	MG-Homo
0.320004	0.785021	Classical Mono
-1.0858	0.391622	Classical Mono
4.54421	0.0202359	MG-Inflam
-1.04622	0.417721	Classical Mono
0.833605	0.588387	TAMs-LA
-1.79763	0.258546	MG-Transcriptional
1.24627	0.369353	Classical Mono
-0.0542547	0.969724	MG-Homo
-0.35544	0.776099	MG-Homo
-2.45891	0.154379	MG-Homo
1.07503	0.42643	TAMs-LA
0.219602	0.858834	MG-Inflam
0.293723	0.803962	MG-Transcriptional
1.16663	0.390021	MG-Inflam
-0.120268	0.936593	MG-Homo
0.854661	0.491445	Classical Mono
3.1994	0.0724617	MG-Inflam
-0.741104	0.73996	MG-Transcriptional
2.21788	0.179157	MG-Homo
0.833891	0.556368	MG-Homo
-1.25753	0.303981	MG-Transcriptional
2.09974	0.165424	Classical Mono
2.3174	0.0712293	Classical Mono
-1.03597	0.500155	MG-Transcriptional
0.490853	0.692222	Classical Mono
-0.717644	0.635286	MG-Homo
0.0772253	0.958996	MG-Inflam
0.779112	0.557194	MG-Inflam
-0.36448	0.746958	MG-Homo
0.309796	0.792254	Classical Mono
2.03567	0.145058	MG-Inflam
-3.61835	0.0116366	TAMs-LA
0.606952	0.674852	MG-Homo
0.85015	0.551877	MG-Phago
0.711316	0.602302	MG-Inflam
1.09023	0.417335	MG-Inflam
-0.562752	0.62622	Classical Mono
2.07386	0.170715	MG-Phago
-1.27898	0.423241	MG-Homo
-0.69228	0.585077	MG-Inflam
-1.94158	0.190743	MG-Transcriptional
-0.44398	0.715863	cDC2
-0.726366	0.584402	TAMs-LA
-2.55984	0.0938634	MG-Transcriptional
-2.2394	0.151622	MG-Transcriptional
0.517566	0.671416	MG-Phago
-0.30269	0.806653	TAMs-LA
0.803152	0.605153	MG-Inflam
-0.531438	0.66809	MG-Transcriptional
1.88655	0.155748	MG-Phago
-1.74777	0.297498	MG-Transcriptional
-1.71313	0.239877	TAMs-LA
-0.918162	0.477723	cDC2
-1.05356	0.474937	MG-Homo
-1.20516	0.420981	TAMs-LA
0.148634	0.90008	TAMs-LA
-3.38606	0.0476714	TAMs-LA
3.08042	0.03779	MG-Homo
-0.879397	0.483328	cDC2
-1.12096	0.571544	MG-Homo
1.09782	0.45361	MG-Inflam
1.41208	0.303238	MG-Phago
-3.59136	0.0377676	TAMs-LA
-2.60851	0.0837893	TAMs-LA
-2.84855	0.0887747	MG-Inflam
-1.94587	0.187056	MG-Phago
-0.38288	0.763882	MG-Phago
1.30649	0.380561	TAMs-LA
-0.557988	0.658636	MG-Phago
-2.39932	0.133741	MG-Transcriptional
0.955818	0.484548	MG-Homo
0.54296	0.683682	MG-Transcriptional
0.578397	0.673828	MG-Homo
0.967745	0.496211	MG-Phago
1.43295	0.267444	TAMs-LA
0.311019	0.828972	MG-Homo
-0.622799	0.654299	Classical Mono
0.419341	0.717471	MG-Inflam
1.59606	0.290497	MG-Inflam
-0.191065	0.899981	MG-Transcriptional
-2.5796	0.0780002	TAMs-LA
-0.975743	0.476345	MG-Phago
-3.18621	0.0568045	MG-Homo
-0.463175	0.721156	Classical Mono
-1.62821	0.318348	MG-Homo
-1.22126	0.454676	cDC2
-0.421311	0.760766	TAMs-LA
-1.13624	0.371761	Classical Mono
-1.28406	0.310377	cDC2
-1.07154	0.398478	MG-Transcriptional
1.28625	0.38035	MG-Homo
-3.69475	0.0483644	MG-Homo
2.50948	0.0800912	MG-Homo
-0.775383	0.597269	MG-Phago
1.55853	0.33937	MG-Inflam
-1.10629	0.442194	MG-Phago
1.76156	0.268784	Nonclassical Mono
-0.835858	0.55238	cDC2
-0.713568	0.59138	TAMs-LA
0.327205	0.797212	MG-Inflam
2.00272	0.183912	MG-Inflam
-0.268368	0.848529	MG-Phago
-0.24211	0.831148	MG-Transcriptional
0.279803	0.817071	MG-Inflam
0.52039	0.724783	MG-Homo
-3.57041	0.0545638	TAMs-LA
1.0191	0.483814	Nonclassical Mono
0.276068	0.806695	Nonclassical Mono
-0.79876	0.507676	TAMs-LA
1.19352	0.436587	MG-Inflam
-4.23042	0.0264391	TAMs-LA
2.66548	0.0688214	MG-Inflam
0.0125987	0.971306	TAMs-LA
-0.326181	0.814836	MG-Transcriptional
0.177693	0.938622	MG-Inflam
-0.230914	0.855407	Classical Mono
0.750866	0.563352	MG-Inflam
3.00433	0.08259	MG-Homo
0.67411	0.617429	TAMs-LA
0.697478	0.615991	TAMs-LA
0.458082	0.692886	cDC2
-0.7323	0.571463	Classical Mono
0.856391	0.497834	MG-Transcriptional
-1.58914	0.281154	MG-Transcriptional
-1.72242	0.25082	TAMs-LA
1.22203	0.368367	MG-Inflam
-0.0156146	0.98725	MG-Inflam
0.0127555	0.997807	MG-Homo
2.25943	0.147307	MG-Inflam
-0.146106	0.903868	Nonclassical Mono
-1.43334	0.234486	cDC2
0.814333	0.578512	cDC2
-0.695931	0.65722	MG-Homo
0.043334	0.97828	MG-Transcriptional
-0.0122226	0.993424	MG-Homo
3.10342	0.0357466	MG-Inflam
-2.0756	0.212838	TAMs-LA
-0.688972	0.560732	MG-Transcriptional
-2.16663	0.207266	MG-Homo
-0.466741	0.785327	MG-Homo
2.3524	0.0763414	MG-Homo
-0.505668	0.745831	MG-Homo
-1.2134	0.450631	MG-Homo
-1.4904	0.409777	MG-Homo
2.27344	0.06077	MG-Transcriptional
-0.604	0.657483	MG-Transcriptional
1.68119	0.25807	MG-Inflam
-1.84563	0.192626	MG-Phago
-2.04137	0.130839	cDC2
0.251664	0.865164	MG-Homo
1.55277	0.269283	MG-Inflam
-0.320559	0.807676	Nonclassical Mono
-1.19403	0.453753	MG-Homo
0.432361	0.773092	MG-Transcriptional
-0.569803	0.676013	MG-Phago
0.426139	0.758186	MG-Phago
-3.36728	0.0419171	TAMs-LA
-0.220985	0.873266	MG-Phago
-0.585654	0.619977	cDC2
0.170592	0.893784	Nonclassical Mono
-0.554409	0.693044	TAMs-LA
-0.135116	0.90441	Classical Mono
2.61168	0.0438491	MG-Transcriptional
-0.676492	0.575372	cDC2
0.331873	0.820502	MG-Homo
-1.56466	0.334994	MG-Inflam
0.14153	0.935433	MG-Inflam
-0.617216	0.644078	TAMs-LA
3.64247	0.043851	MG-Homo
-1.43322	0.345561	MG-Phago
-0.383918	0.830217	MG-Inflam
0.46973	0.692356	TAMs-LA
0.251796	0.864951	TAMs-LA
-0.63514	0.655026	MG-Phago
-1.53195	0.257418	MG-Transcriptional
0.526796	0.702879	MG-Homo
0.25629	0.841967	MG-Transcriptional
-0.0245247	0.990422	TAMs-LA
-0.724136	0.582993	TAMs-LA
-1.01835	0.594234	TAMs-LA
0.702993	0.590184	MG-Phago
-0.232716	0.869929	MG-Transcriptional
-1.67321	0.277819	MG-Phago
1.72145	0.256701	MG-Inflam
1.41897	0.338401	MG-Inflam
-0.508191	0.68176	MG-Phago
0.350973	0.768888	MG-Inflam
1.89263	0.209458	cDC2
0.037713	0.922684	MG-Inflam
-1.1106	0.447084	MG-Transcriptional
-1.13595	0.343154	TAMs-LA
1.61531	0.279886	MG-Inflam
1.25276	0.331565	Nonclassical Mono
-2.02046	0.187675	TAMs-LA
-0.988922	0.510337	MG-Homo
1.52182	0.194459	MG-Phago
1.03726	0.375624	MG-Transcriptional
1.82463	0.159276	MG-Homo
-0.936168	0.495124	TAMs-LA
0.00135052	0.985383	cDC2
0.861842	0.555416	MG-Inflam
-1.35651	0.38508	MG-Phago
-0.553099	0.702228	MG-Transcriptional
-2.03713	0.125685	TAMs-LA
-1.26114	0.304335	TAMs-LA
2.20572	0.0943038	MG-Inflam
-2.32266	0.180281	MG-Homo
-0.205663	0.888438	MG-Homo
-0.216553	0.917266	MG-Transcriptional
0.781917	0.595979	MG-Phago
-2.35266	0.128373	MG-Transcriptional
-1.12059	0.392228	TAMs-LA
0.320914	0.839279	MG-Homo
-2.39435	0.126515	MG-Homo
0.0317885	0.976872	Nonclassical Mono
1.23697	0.400061	MG-Inflam
3.01147	0.027227	MG-Inflam
-1.1796	0.468625	MG-Homo
-0.448443	0.755048	TAMs-LA
0.0267229	0.985274	MG-Homo
1.99888	0.182347	MG-Inflam
1.56016	0.234267	MG-Homo
0.189217	0.895682	MG-Phago
-4.48715	0.0139649	MG-Homo
2.16587	0.157546	cDC2
0.657996	0.631937	MG-Homo
-4.54266	0.0144633	TAMs-LA
0.615658	0.668479	TAMs-LA
1.96401	0.19843	MG-Inflam
-0.0352472	0.991889	MG-Transcriptional
-0.593642	0.707379	MG-Inflam
0.780661	0.54758	TAMs-LA
-2.20294	0.134981	TAMs-LA
0.483972	0.726479	TAMs-LA
1.4677	0.324914	MG-Inflam
-0.543745	0.732293	Classical Mono
-1.19142	0.361788	TAMs-LA
1.33656	0.324045	MG-Inflam
-0.0556875	0.991185	TAMs-LA
0.314766	0.884682	TAMs-LA
1.39059	0.280002	TAMs-LA
-0.100158	0.94959	MG-Homo
-2.19839	0.122335	MG-Transcriptional
0.957778	0.463762	MG-Transcriptional
1.47259	0.282603	MG-Inflam
1.52825	0.269249	MG-Inflam
2.01075	0.223481	MG-Inflam
0.173967	0.923949	MG-Transcriptional
0.647794	0.63724	MG-Transcriptional
-0.00248616	0.998566	TAMs-LA
-1.05566	0.457425	MG-Transcriptional
-0.379181	0.762566	MG-Inflam
3.28431	0.0495712	MG-Inflam
0.75433	0.591607	MG-Inflam
-0.313645	0.900108	MG-Homo
0.104716	0.933322	MG-Phago
-0.80507	0.522106	TAMs-LA
1.17912	0.390764	MG-Homo
1.36474	0.348536	MG-Phago
-0.502632	0.731906	MG-Homo
-5.81334	0.00361528	TAMs-LA
-0.276969	0.807293	MG-Inflam
1.65208	0.179691	Classical Mono
1.018	0.460363	MG-Phago
-0.563698	0.714297	MG-Homo
1.30569	0.306919	MG-Phago
1.10196	0.344395	MG-Transcriptional
-0.902017	0.505276	Classical Mono
0.377693	0.799986	MG-Phago
1.82439	0.230302	MG-Inflam
-1.94698	0.240626	MG-Inflam
-0.643769	0.631095	cDC2
0.385426	0.792634	MG-Inflam
0.116998	0.932117	MG-Homo
-0.889968	0.484541	TAMs-LA
0.293736	0.835361	MG-Transcriptional
-2.12798	0.194112	TAMs-LA
1.4985	0.279504	MG-Inflam
-0.507208	0.671291	TAMs-LA
-1.76167	0.232483	MG-Transcriptional
1.25533	0.369949	MG-Transcriptional
1.72124	0.28406	MG-Inflam
3.1411	0.0718159	MG-Homo
0.299365	0.8179	Nonclassical Mono
0.142026	0.921998	MG-Transcriptional
-0.646199	0.64557	MG-Phago
1.06361	0.474176	MG-Homo
3.58349	0.0240983	Classical Mono
0.92644	0.434	TAMs-LA
-0.19244	0.897096	MG-Homo
0.0339988	0.981636	MG-Transcriptional
6.02512	0.00233983	MG-Inflam
-1.17503	0.403303	cDC2
2.19153	0.114517	MG-Phago
-2.46108	0.124621	MG-Homo
1.06148	0.426223	MG-Inflam
0.314692	0.838924	MG-Homo
-0.339604	0.807054	MG-Transcriptional
-1.71259	0.283345	MG-Transcriptional
1.21345	0.418919	MG-Inflam
-1.57312	0.257996	MG-Phago
2.48685	0.112246	MG-Homo
1.71691	0.1484	MG-Phago
-1.4592	0.353077	TAMs-LA
-1.81673	0.217691	TAMs-LA
-0.202224	0.915951	TAMs-LA
0.345763	0.768579	TAMs-LA
-1.13754	0.332749	cDC2
-2.39889	0.0671412	TAMs-LA
0.430556	0.732495	TAMs-LA
-1.09827	0.406182	cDC2
0.612298	0.611713	TAMs-LA
-0.195509	0.926914	TAMs-LA
-1.01009	0.531956	MG-Phago
-0.919275	0.560327	MG-Transcriptional
-0.914428	0.522411	MG-Inflam
0.180377	0.888318	cDC2
-0.0537831	0.934756	TAMs-LA
-1.20589	0.401671	TAMs-LA
-0.441346	0.776937	MG-Homo
[truncated: 1,971 more rows]

## Sheet: Supplementary Figure 5
Gump HAVCR2												Griesinger HAVCR2						Henriquez HAVCR2													Lambert HAVCR2			Gump STAT3												Griesinger STAT3
Non-tumor	Pilocytic astrocytoma	Adamantinomatous craniopharyngioma	Choroid plexus papilloma	Ependymoma	Pediatric high grade glioma	Medulloblastoma	Meningioma	MPNST	PNET	Rhabdomyosarcoma		Non-tumor	Pilocytic astrocytoma	Ependymoma	GBM	Medulloblastoma		Adult Cerebellum	Adult Frontal Lobe	Fetal Cerebellum	Fetal Frontal Lobe	Pilocytic astrocytoma	GBM	Medulloblastoma	Choroid plexus papilloma	Atypical Teratoid/rhabdoid tumor	Anaplastic Astrocytoma	Diffuse Astrocytoma	Ependymoma		Normal Cerebellum	Pilocytic astrocytoma		Non-tumor	Pilocytic astrocytoma	Adamantinomatous craniopharyngioma	Choroid plexus papilloma	Ependymoma	Pediatric high grade glioma	Medulloblastoma	Meningioma	MPNST	PNET	Rhabdomyosarcoma		Non-tumor	Pilocytic astrocytoma	Ependymoma	GBM
6.9567	7.7595	9.2272	7.1718	6.8475	7.4933	6.7469	8.3122	6.2172	6.4585	7.3107		6.281	7.835	6.965	7.561	6.839		8.3152	8.889	8.5428	7.5913	10.468	8.8552	8.7153	9.4095	9.1201	10.449	10.09	10.034		5.934	5.959		9.5732	10.422	10.731	9.1015	10.196	10.207	9.8336	10.138	10.474	10.239	10.267		6.281	7.835	6.965	7.561
6.2076	7.341	6.7012	7.1001	6.6761	7.031	6.9866	8.2623	7.1908	6.7727	6.8675		6.488	7.412	6.931	6.951	6.794		8.5757	8.9662	7.9101	7.7943	10.341	11.682	8.084	9.0277	8.0397	10.294	10.175	10.618		5.619	6.132		9.6607	9.8904	10.287	9.4416	10.369	10.694	9.6827	10.575	9.4538	10.063	9.1412		6.488	7.412	6.931	6.951
6.8612	7.8776	6.1869	7.4691	7.1451	6.8881	7.3909	8.5048	7.8587	7.1758	7.2495		6.707	7.969	7.426	7.041	7.016		8.5044	9.0262	8.1953	8.1601	10.42	11.397	8.2386	10.064	8.0103		9.9831	8.7702		5.846	6.408		9.9488	10.52	10.897	9.2262	10.942	10.159	9.4722	10.937	10.085	10.037	9.3223		6.707	7.969	7.426	7.041
6.3707	8.5596	7.5175	7.0603	8.1664	7.0736	7.2866	8.6715	6.9781	6.7506	7.1118		7.259	8.574	6.904	6.924	7.444		8.2303	9.1712	7.8485	7.7784	10.961	8.8222	8.5291	8.7921	8.1625			9.304		5.53	7.022		8.6694	10.201	10.858	9.8551	11.055	10.722	10.305	10.216	8.893	9.3927	10.436		7.259	8.574	6.904	6.924
6.6051	7.6769	7.5498	7.4169		8.152	6.4452	7.3291	8.0879		7.4306		6.701	7.68	6.713	7.058	7.302						9.8695	8.4256	8.1068		8.1768			10.246		5.477	6.549		9.8738	10.214	11.085	10.114		10.168	9.9179	9.9351	10.327		9.8958		6.701	7.68	6.713	7.058
7.2104	7.712	6.6575			8.9199	7.0334	8.2464	8.1099		7.1042		6.795	7.762	6.966	8.239	6.518						10.169		7.0475					9.9118		5.647	6.122		9.7312	10.706	10.199			10.326	9.2974	10.211	10.561		8.783		6.795	7.762	6.966	8.239
6.6651	8.1322	6.3866			7.2278	7.0548	7.4941			6.9358		6.404	8.215	7.955	8.161	7.084						10.362		7.7516					9.0992		5.777	5.968		9.564	10.503	10.724			9.2313	9.704	9.8631			9.7084		6.404	8.215	7.955	8.161
6.7727	8.0084	9.1665			7.1607	6.4908	8.8766			6.5946		6.936	8.05	7.208	8.986	7.169						10.224		7.2685					9.9159		5.633	6.585		9.5571	10.579	10.493			9.6979	10.391	10.24			9.3767		6.936	8.05	7.208	8.986
6.3344	7.0594	7.1836			7.9058	6.9941	7.5229					6.545	7.096	7.679	7.264	6.526						9.9273		7.1834					8.7084		5.5	6.313		9.4771	10.637	10.64			9.9527	10.487	9.7079					6.545	7.096	7.679	7.264
6.8943	7.8156	7.4755			6.7813	6.6412						7.068	7.903	7.371	7.163	7.141						10.012							10.156			6.181		9.0754	10.791	10.871			8.8467	9.5619						7.068	7.903	7.371	7.163
6.4602	7.4446	7.1677			8.2064	6.6078						7.017	7.502	7.185	7.924	6.7						9.8348							8.6223			5.971		9.9653	10.873	10.874			10.243	9.2571						7.017	7.502	7.185	7.924
7.7259	7.3704	6.8917				6.998						6.863	7.399	6.803	6.798	6.594						10.386							8.9735			6.397		9.8982	11.285	10.43				9.2735						6.863	7.399	6.803	6.798
7.0295	7.5658	7.3258				6.0079						6.992	7.622	6.923	7.583	6.539						9.8105							9.1554			6.563		10.192	10.607	10.494				10.635						6.992	7.622	6.923	7.583
6.931	7.1673	6.2267				6.0438							7.25	6.358	7.319	6.998						10.353							8.9386			6.608		9.9056	10.476	10.504				11.607							7.25	6.358	7.319
6.7101	7.9694	7.1253				7.1558							8.001	7.844	6.808	6																6.165		9.7397	10.837	10.682				9.5258							8.001	7.844	6.808
6.9918						6.5955								6.4	8.282	6.231																6.288		9.8277						9.5508								6.4	8.282
						6.6751								8.103	7.65	7.193																6.411								9.6935								8.103	7.65
						6.8146								7.433	7.322	6.84																6.403								9.9363								7.433	7.322
						6.7302								7.331	7.13	6.746																5.863								9.8725								7.331	7.13
														7.187	7.473	6.817																6.038																7.187	7.473
														7.273	6.886	7.205																6.369																7.273	6.886
														6.882	7.831	6.821																6.354																6.882	7.831
														7.419	6.807																	5.979																7.419	6.807
														7.626	7.22																	5.896																7.626	7.22
														7.505	7.339																	6.316																7.505	7.339
														7.75	6.695																	6.312																7.75	6.695
														6.719	7.041																	6.081																6.719	7.041
														7.155	8.04																	6.268																7.155	8.04
														8.88	7.177																	6.127																8.88	7.177
														6.662	7.953																	6.155																6.662	7.953
														7.636	7.505																	6.233																7.636	7.505
														7.102	7.307																	6.73																7.102	7.307
														6.969	7.203																	5.971																6.969	7.203
														6.916	7.832																	6.016																6.916	7.832
														7.709																		5.671																7.709
														6.91																		6.062																6.91
														6.696																		6.22																6.696
														7.69																		6.279																7.69
														6.433																		6.37																6.433
														7.602																		6.833																7.602
														6.75																		6.357																6.75
														6.747																		5.94																6.747
														8.219																		6.236																8.219
														7.818																		6.141																7.818
														7.782																		6.287																7.782
														7.889																		6.193																7.889
																																6.168
																																6.595
																																5.84
[truncated: 45 more columns]
